# Supplementary material for: Estrogen-related receptor gene expression associates with sex differences in cortical atrophy in isolated REM sleep behavior disorder
Source: Nat Commun. 2025 Oct 10;16:9016. doi: 10.1038/s41467-025-63829-w (PMC12514017; doi:10.1038/s41467-025-63829-w)
Supplement: Supplementary file 4 — Source Data [file 41467_2025_63829_MOESM4_ESM.xlsx]

## Sheet: Figure 2b
age	sex	group	CT_Lh_posteriorcingulate	CT_Lh_superiorparietal	CT_Rh_paracentral
69	0	1	2.22377	2.00734	2.28742
69	0	1	2.68728	2.29139	2.69865
68	0	1	2.69136	2.28397	2.69919
62	1	1	2.05611	1.78613	2.04965
77	1	1	2.4867	1.99227	2.12651
72	1	1	2.59145	2.26982	2.54696
74	0	1	2.53373	2.23118	2.39871
73	0	1	2.70702	2.07823	2.57856
65	0	1	2.72651	2.23738	2.69363
59	0	1	2.3481	2.15382	2.37188
67	0	1	2.31991	2.23918	2.20525
72	0	1	2.7686	2.4026	2.81934
73	0	1	2.6982	2.15156	2.64579
63	1	1	2.37343	2.13995	2.46193
63	1	1	2.61231	2.25767	2.64731
68	0	1	2.77157	2.35041	2.74013
69	0	1	2.73881	2.22348	2.71838
69	0	1	2.28867	1.99589	2.35295
63	1	1	2.58232	2.285	2.52926
64	1	1	2.46336	2.17237	2.44644
66	0	1	2.68217	2.41555	2.6675
65	0	1	2.56149	2.26934	2.59304
66	0	1	2.55192	2.19905	2.56304
70	1	1	2.48118	2.29759	2.50214
72	0	1	2.45156	2.11119	2.52459
58	0	1	2.34157	2.18194	2.35131
66	1	1	2.48981	2.19839	2.45316
74	0	1	2.24106	1.9046	2.17412
67	0	1	2.54085	2.23483	2.46228
60	0	1	2.42266	2.14735	2.40602
61	0	1	2.3743	2.17623	2.36608
67	0	1	2.42615	2.19585	2.37321
64	0	1	2.33534	2.09404	2.30822
67	1	1	2.36537	2.08288	2.35146
68	0	1	2.5728	2.30515	2.59829
73	1	1	2.50388	2.1896	2.5207
77	0	1	2.46561	2.12493	2.47026
73	0	1	2.43795	2.21964	2.42123
71	1	1	2.47063	2.18496	2.48349
75	1	1	2.2824	2.02239	2.24144
81	0	1	2.01453	1.75471	1.93852
74	0	1	2.60858	2.35276	2.5314
75	1	1	2.45936	2.01724	2.41978
73	0	1	2.47534	2.17211	2.49195
64	1	1	2.60534	2.25868	2.67449
75	1	1	2.50481	2.25065	2.52548
60	1	1	2.53206	2.22447	2.42365
68	1	1	2.56509	2.36361	2.54024
70	1	1	2.54818	2.20272	2.54794
76	1	1	2.38145	2.21335	2.42543
67	1	1	2.58414	2.34039	2.52471
60	0	1	2.50024	2.13732	2.48631
65	1	1	2.36148	2.15428	2.38589
60	1	1	2.61614	2.3329	2.57818
62	1	1	2.54672	2.38191	2.52376
60	0	1	2.60063	2.30366	2.59953
54	1	1	2.66971	2.25186	2.59908
71	0	1	2.39408	2.15329	2.44549
69	1	1	2.44307	2.20526	2.49359
57	1	1	2.53809	2.21039	2.57739
59	1	1	2.38103	2.23812	2.32868
63.71	1	1	2.51946	2.19518	2.48815
54	1	1	2.55887	2.2433	2.54722
68	0	1	2.50341	2.16905	2.44195
72	1	1	2.30542	2.18917	2.29743
57	1	1	2.46034	2.26264	2.49923
69	0	1	2.53886	2.23059	2.53374
66	0	1	2.48692	2.15127	2.50247
56.87	0	1	2.55673	2.30994	2.52828
61	0	1	2.33047	2.11603	2.36699
65	1	1	2.46564	2.14189	2.4723
63	0	1	2.51769	2.33912	2.61407
68	0	1	2.54773	2.28284	2.56105
71	0	1	2.43738	2.23938	2.41993
59	0	1	2.50726	2.30325	2.52702
75	0	1	2.41599	2.23493	2.44902
71	0	1	2.34325	1.93214	2.35985
74	0	1	2.4373	2.1887	2.50717
72	0	1	2.4553	2.3546	2.48063
65	0	1	2.49191	2.10464	2.46083
77	0	1	2.49021	2.2726	2.53506
70	0	1	2.41388	2.17753	2.36298
59	1	1	2.41372	1.98543	2.21788
71.22	0	1	2.5142	2.09801	2.26961
70.98	0	1	2.42918	2.09484	2.44241
71.64	0	1	2.57667	2.19599	2.48652
66.48	1	1	2.57096	2.22405	2.53688
80.39	1	1	2.3628	2.05925	2.41364
66.93	1	1	2.5929	2.31505	2.5869
58.95	1	1	2.66357	2.45084	2.72539
62.96	1	1	2.57322	2.30777	2.51729
73.55	0	1	2.4473	2.0809	2.40662
77.38	0	1	2.36522	2.0693	2.34085
78.97	0	1	2.44415	2.16073	2.4603
55.19	1	1	2.67591	2.37496	2.63607
68.74	0	1	2.48671	2.16903	2.47342
64.1	1	1	2.42455	2.26701	2.39876
57.07	0	1	2.41309	2.24222	2.46238
54.69	0	1	2.47748	2.11555	2.46279
77.82	1	1	2.49756	2.2023	2.43364
56.18	0	1	2.48197	2.19014	2.47729
64.38	1	1	2.58778	2.17855	2.59619
63.59	1	1	2.40858	2.12327	2.40879
68.11	1	1	2.45256	2.12551	2.3841
82.37	0	1	2.40762	2.13745	2.40449
63.3	1	1	2.41581	2.08087	2.44022
75.34	1	1	2.4871	2.25779	2.47917
66.15	1	1	2.54754	2.22591	2.52538
80.23	1	1	2.57794	2.27392	2.50342
55.72	0	1	2.33424	2.06186	2.29203
59.18	0	1	2.49541	2.22329	2.50689
64.79	1	1	2.60719	2.3575	2.58694
63.91	0	1	2.51024	2.20539	2.43778
70.92	1	1	2.60448	2.34395	2.63768
65.6	0	1	2.60555	2.2334	2.51518
67.46	1	1	2.42506	2.12445	2.44768
73.29	1	1	2.52771	2.21732	2.41475
64.54	0	1	2.45907	2.18147	2.40835
58.09	1	1	2.57501	2.29511	2.49946
55.8	1	1	2.56754	2.28776	2.5062
81.3	1	1	2.58425	2.25048	2.5388
63.52	1	1	2.5331	2.19436	2.55899
65.08	1	1	2.48056	2.22649	2.4678
63	0	1	2.49498	2.15574	2.45561
60	0	1	2.49144	2.24916	2.40115
62	1	1	2.55752	2.19778	2.51721
62	0	1	2.47317	2.12163	2.47322
64	0	1	2.52155	2.24277	2.50454
64	0	1	2.42694	2.21844	2.39473
61	0	1	2.56861	2.09281	2.52936
71	1	1	2.53397	2.35204	2.53288
72	1	1	2.49525	2.19763	2.46708
71	1	1	2.30514	2.10842	2.33145
66	0	1	2.56577	2.33585	2.53485
57	0	1	2.52543	2.19745	2.53983
57	0	1	2.62205	2.26572	2.59123
56	0	1	2.53637	2.2195	2.52509
69	1	1	2.53228	2.17966	2.48526
63	1	1	2.5393	2.30327	2.57523
61	1	1	2.59656	2.30005	2.57379
67	0	1	2.60087	2.16342	2.64178
69	1	1	2.54618	2.31098	2.55396
67	0	1	2.45719	2.23148	2.50888
64	1	1	2.38079	2.13621	2.4235
68	0	1	2.48154	2.23657	2.43695
62	0	1	2.5583	2.25378	2.57513
67	1	1	2.54025	2.2233	2.45904
70	0	1	2.42201	2.06634	2.36774
80	0	1	2.31657	2.05799	2.30171
64	1	1	2.45928	2.13794	2.39045
70	1	1	2.58389	2.241	2.62605
70	0	1	2.53217	2.15332	2.46129
69	1	1	2.50089	2.19202	2.47581
59	0	1	2.4955	2.22969	2.49878
76.64	0	1	2.47475	2.12742	2.35684
64.82	0	1	2.52477	2.19003	2.4881
63.64	1	1	2.41961	2.20602	2.423
54.19	1	1	2.60922	2.37517	2.64413
66.48	1	1	2.35714	2.09046	2.34074
74.43	1	1	2.41136	2.02097	2.14572
84.85	1	1	2.38662	2.00926	2.33452
74.05	1	1	2.4262	2.04733	2.33212
67.79	1	1	2.34535	2.07914	2.40494
58.06	0	1	2.45422	2.02632	2.14825
55.55	1	1	2.57666	2.06203	2.54546
66.28	0	1	2.69146	2.28096	2.64234
75.16	0	1	2.50786	2.10525	2.44539
72.71	1	1	2.29573	2.47899	2.41327
65.87	0	1	2.83147	2.39204	2.70849
59.14	0	1	2.57831	2.01874	2.48604
61.73	0	1	2.47348	2.03444	2.33704
71.12	1	1	2.54726	2.37394	2.61959
60.49	0	1	2.51329	2.00675	2.26983
58.95	0	1	2.50766	2.05691	2.40208
62.64	0	1	2.46804	1.96822	2.43618
61.56	0	1	2.46058	2.02416	2.45825
67.23	1	1	2.4869	2.01444	2.37976
62.67	1	1	2.51595	2.23016	2.53259
67.82	0	1	2.48346	2.03651	2.43463
75.45	0	1	2.38148	1.92997	2.24489
69.55	0	1	2.41716	2.15763	2.35254
63.09	0	1	2.35505	1.98928	2.31673
77.18	0	1	2.57217	2.289	2.59914
77.37	0	1	2.47279	2.08886	2.41685
74.71	0	1	2.47122	2.24037	2.41511
69.69	0	1	2.43459	2.06524	2.36803
74.61	0	1	2.5583	2.21734	2.50478
64.99	0	1	2.50297	2.26796	2.33402
68.26	0	1	2.4357	2.08398	2.509
70.05	0	1	2.28653	2.09377	2.40476
68.17	0	1	2.3934	2.06171	2.37844
63.89	0	1	2.60725	2.4497	2.54099
71.86	0	1	2.50246	2.05831	2.44652
66.94	0	1	2.49115	2.09619	2.4815
70.21	0	1	2.52467	2.09123	2.47469
54.98	0	1	2.46864	2.10536	2.42061
71.06	0	1	2.45665	1.97334	2.298
64.84	0	1	2.35644	2.03829	2.3089
84.91	0	1	2.37649	1.86052	2.31681
64.25	0	1	2.60367	2.23731	2.52927
58.57	1	1	2.47293	2.13988	2.53131
64.86	0	1	2.33717	2.18359	2.24512
65.26	1	1	2.48889	2.10328	2.34865
68.43	1	1	2.37537	2.14951	2.39469
67.77	1	1	2.49356	2.20975	2.48342
72.88	1	1	2.57836	2.20003	2.50379
68.58	1	1	2.528	2.17394	2.46155
72.81	1	1	2.59302	2.12349	2.52469
73.76	0	1	2.45873	2.19542	2.38455
78.2	0	1	2.55181	2.23397	2.5328
63.2	1	1	2.38967	2.07142	2.37431
69	1	1	2.54847	2.09793	2.44495
60	1	1	2.52524	2.25684	2.55789
60	1	1	2.45931	2.27067	2.4823
54	1	1	2.41727	2.21544	2.4296
72	0	1	2.39889	2.15374	2.37551
76	0	1	2.35163	2.20634	2.38332
70	1	1	2.40277	2.17494	2.37563
61	0	1	2.47668	2.2725	2.48079
58	0	1	2.44355	2.26324	2.42643
70	0	1	2.50337	2.35107	2.51003
64	1	1	2.55953	2.25739	2.57134
59	1	1	2.68102	2.43793	2.68625
70	0	1	2.38365	2.20431	2.32913
66	1	1	2.50265	2.2933	2.45576
65	0	1	2.49006	2.21197	2.48364
56	0	1	2.4334	2.18491	2.43705
79	0	1	2.54736	2.38453	2.42732
56	1	1	2.61309	2.43098	2.60039
56	1	1	2.50161	2.11863	2.40437
66	0	1	2.4575	2.26541	2.52246
56	1	1	2.43359	2.15092	2.41235
56	1	1	2.31306	2.1498	2.32052
58	1	1	2.43362	2.0808	2.39222
74	1	1	2.46999	1.98006	2.32229
74	0	1	2.34565	2.06578	2.40407
64	0	1	2.53358	2.14763	2.39889
56	0	1	2.4358	2.04991	2.40016
66	0	1	2.24928	1.92962	2.17582
64	0	1	2.36707	2.14648	2.37036
60	0	1	2.61811	2.38987	2.57925
54	0	1	2.53732	2.27684	2.48338
58	1	1	2.47346	2.16204	2.43945
55	0	1	2.52762	2.22583	2.54035
60	1	1	2.74548	2.53682	2.76058
56	1	1	2.68027	2.41411	2.61121
62	0	1	2.55879	2.25798	2.56239
66	0	1	2.55961	2.31567	2.54229
69	0	1	2.79907	2.59958	2.67895
61	0	1	2.62237	2.24537	2.59851
64	0	1	2.66974	2.35783	2.33653
57	0	1	2.66602	2.36701	2.63476
77	0	1	2.35464	1.92812	2.31595
79	0	1	2.14991	1.94597	2.11784
54	1	1	2.50558	2.21766	2.48847
69	1	1	2.54137	2.23077	2.47123
56	0	1	2.48977	2.15419	2.46145
60	1	1	2.48977	2.2787	2.45206
56	1	1	2.82344	2.42478	2.73703
59	1	1	2.44865	2.20575	2.45261
73	1	1	2.57192	2.20232	2.51902
64	1	1	2.52482	2.27208	2.46667
65	0	1	2.36529	2.10609	2.33151
65	0	1	2.68974	2.28406	2.665
74	0	1	2.45996	2.24004	2.45399
54	1	1	2.59025	2.25466	2.59864
77	0	1	2.43547	2.22894	2.46692
54	0	1	2.46836	2.14324	2.60955
73	0	1	2.47157	2.24353	2.49686
83	0	1	2.54455	2.12326	2.58054
59	0	1	2.39276	2.0156	2.39606
57	0	1	2.52428	2.28605	2.54959
81	1	1	2.35523	2.00371	2.39163
68	0	1	2.43548	2.18291	2.41648
67	0	1	2.32495	2.2089	2.35683
57	0	1	2.51852	2.33588	2.49833
66	0	1	2.48941	2.3766	2.59275
67	0	1	2.4543	2.45142	2.50472
65	0	1	2.27545	2.22802	2.40319
68	1	1	2.34874	2.28293	2.35382
81	0	1	2.33423	2.09218	2.37315
69	0	1	2.58241	2.24515	2.52634
70	0	1	2.59502	2.32227	2.64228
72	0	1	2.35524	2.0558	2.30134
73	0	1	2.54731	2.27111	2.61465
62	0	1	2.4967	2.16311	2.45264
80	1	1	2.48828	2.0854	2.46032
67	0	1	2.60897	2.16972	2.60022
72	1	1	2.33433	1.98435	2.34182
75	0	1	2.41638	2.05696	2.3553
67	1	1	2.46434	2.23171	2.42639
62	0	1	2.68342	2.211	2.68465
72	1	1	2.58855	2.29532	2.54551
75	0	1	2.64591	2.2051	2.63132
70	0	1	2.70341	2.29585	2.72186
75	0	1	2.46297	1.99967	2.48113
72	1	1	2.46115	2.28089	2.50184
68	0	1	2.50345	2.03475	2.51543
70	0	1	2.44977	2.00639	2.37095
72	0	1	2.52593	2.29212	2.48017
73	1	1	2.37619	2.10441	2.31137
57	0	1	2.5208	2.24102	2.53764
64.6	0	1	2.53639	2.27428	2.40092
54	0	1	2.4803	2.20292	2.44153
71.4	0	1	2.40968	1.96886	2.37158
68.1	1	1	2.49544	2.13106	2.38042
75.4	0	1	2.59945	2.26796	2.44875
68.9	0	1	2.30254	1.96372	2.05241
63.6	0	1	2.3684	2.04444	2.31783
68.9	0	1	2.64844	2.08168	2.53656
70.2	1	1	2.41752	2.05483	2.37178
58.4	0	1	2.5078	2.09413	2.50595
70	0	1	2.36152	1.89938	2.29846
68.9	0	1	2.18262	1.89724	2.24878
56.5	0	1	2.48955	2.15731	2.44871
55.4	0	1	2.45721	2.08378	2.48172
57	0	1	2.4942	2.01771	2.48618
57.2	0	1	2.43695	2.17588	2.21223
71.2	0	1	2.24256	1.82561	2.20169
85.8	0	1	2.43344	1.92543	2.113
71.3	0	1	2.40129	2.03586	2.38385
69	0	1	2.39964	2.11982	2.36232
69.8	0	1	2.44868	1.90948	2.43707
68	0	1	2.21218	1.84796	2.20038
81.4	0	1	2.52869	2.18666	2.32726
65.3	0	1	2.26748	1.87945	2.34561
59.8	1	1	2.29919	2.08621	2.25735
69.2	0	1	2.67937	2.17438	2.5739
66.4	0	1	2.43079	1.96638	2.43214
67.6	0	1	2.50643	2.0993	2.40258
70.6	0	1	2.50017	2.14316	2.45329
68.5	0	1	2.39096	1.97116	2.36068
66.6	1	1	2.50599	2.24768	2.38154
67.2	0	1	2.4576	1.99244	2.45761
72.7	0	1	2.43266	2.14699	2.34816
66.1	0	1	2.41052	2.09745	2.42256
70.1	0	1	2.23639	1.88204	2.22216
59.6	0	1	2.54398	2.15423	2.47113
62.7	1	1	2.39782	2.14845	2.42217
70.7	1	1	2.55202	2.10223	2.43503
57.8	0	1	2.42365	2.02149	2.43826
54.5	0	1	2.54422	2.03708	2.51444
56.2	0	1	2.39864	1.9942	2.26641
59.7	1	1	2.32816	1.97156	2.26605
69	0	2	2.52969	2.30902	2.56161
66	0	2	2.31097	2.1023	2.29961
87	0	2	2.56461	2.0639	2.51478
72	1	2	2.47654	2.19667	2.49733
67	0	2	2.29527	1.89073	2.3293
63	1	2	2.84215	2.30399	2.44478
68	0	2	2.36699	2.00899	2.39132
55	0	2	2.49207	2.25391	2.4539
61	0	2	2.52946	2.1694	2.48789
66	0	2	2.6646	2.16663	2.53684
75	0	2	2.36282	2.03984	2.37176
75	0	2	2.58992	2.21933	2.19334
62	1	2	2.62683	2.37716	2.70198
74	0	2	2.41623	2.08477	2.41458
66	0	2	2.51175	2.14247	2.41401
71	0	2	2.37396	2.09953	2.40077
60	1	2	2.35715	2.03599	2.3513
66	1	2	2.5246	2.27907	2.53542
62	0	2	2.51477	2.24046	2.54571
63	1	2	2.45859	2.19263	2.43413
68	0	2	2.36693	2.09854	2.39343
65	0	2	2.46062	2.0813	2.36349
67	0	2	2.40532	2.16774	2.40163
56	0	2	2.40556	2.05131	2.3731
74	0	2	2.39607	2.12775	2.34746
63	0	2	2.4354	2.24073	2.36814
51	0	2	2.50818	2.16005	2.44686
80.09	0	2	2.45826	2.14767	2.50085
54.67	1	2	2.61827	2.46328	2.57341
73.69	0	2	2.50385	2.19407	2.52846
83.84	0	2	2.51022	2.39518	2.5191
80.42	0	2	2.47408	2.09622	2.456
71.66	1	2	2.55195	2.22826	2.42873
66.43	1	2	2.48006	2.22328	2.38869
75.64	0	2	2.24778	1.90818	2.21753
74.89	0	2	2.35818	1.98305	2.30704
72.79	0	2	2.30655	1.88633	2.03552
72	0	2	2.39479	2.14022	2.43691
65	0	2	2.38965	2.23076	2.44559
70	0	2	2.46113	2.18579	2.47121
64	0	2	2.44916	2.24726	2.40259
71	1	2	2.46204	2.21663	2.44208
76	0	2	2.31641	2.02634	2.3486
69	0	2	2.51124	2.23564	2.47991
69	0	2	2.25455	2.05848	2.25457
65	0	2	2.57587	2.21411	2.50401
59	0	2	2.53112	2.25301	2.46914
65	0	2	2.43051	2.27112	2.37733
63	0	2	2.43025	2.20087	2.42648
74	1	2	2.39956	2.21804	2.31774
74	0	2	2.343	2.15749	2.40934
67	0	2	2.36641	2.14928	2.27404
77	0	2	2.46386	2.18864	2.42707
59	0	2	2.40502	2.07537	2.3605
73	0	2	2.40722	2.15922	2.42725
65	0	2	2.36568	2.18748	2.31695
67	0	2	2.39929	2.14742	2.43969
76	0	2	2.42134	2.17798	2.43669
73	1	2	2.34445	2.08195	2.37373
61	0	2	2.48232	2.16606	2.54936
62	0	2	2.34352	2.0232	2.27163
67	0	2	2.27299	2.1202	2.25177
68	0	2	2.51702	2.29312	2.48267
69	0	2	2.37313	2.14755	2.44739
65	0	2	2.42518	2.19857	2.42443
65	0	2	2.42696	2.04004	2.40533
67	0	2	2.40072	2.17341	2.37694
60	0	2	2.40616	2.14105	2.4152
69	0	2	2.33671	2.16821	2.42084
73	0	2	2.46978	2.38902	2.43818
69	0	2	2.28974	2.09505	2.167
65	0	2	2.30872	2.08726	2.25929
57.34	0	2	2.3452	2.06898	2.33798
65	1	2	2.42343	2.10507	2.39269
56	0	2	2.58337	2.18893	2.53066
53	1	2	2.40996	2.11811	2.31627
65	0	2	2.59277	2.16617	2.30249
64	0	2	2.58294	2.22853	2.52137
67	1	2	2.55319	2.14626	2.55504
57	0	2	2.53238	2.04148	2.43847
83	0	2	2.48072	2.01837	2.48022
73	1	2	2.40319	2.06936	2.3941
51	1	2	2.53433	2.17783	2.49559
61	0	2	2.59567	2.13946	2.611
74	0	2	2.51852	2.09629	2.53332
67	0	2	2.30773	1.93728	2.22354
71	0	2	2.3566	2.12649	2.32288
60	0	2	2.44465	2.22493	2.33818
72	0	2	2.53516	2.13213	2.53056
66	0	2	2.43581	2.13513	2.51263
62	0	2	2.41462	1.9814	2.17004
67	0	2	2.62558	2.15991	2.56598
64	1	2	2.48376	2.19676	2.49326
71	0	2	2.34124	1.93367	2.30632
69	0	2	2.51952	2.18379	2.44854
63	0	2	2.50106	1.98682	2.39552
70	0	2	2.36678	1.99512	2.36859
67	0	2	2.49062	1.98658	2.4934
73	0	2	2.3669	2.01767	2.32508
70	0	2	2.30298	1.96037	2.26869
65	0	2	2.59548	2.18951	2.52172
59	0	2	2.38988	1.96122	2.41826
70.75	0	2	2.58616	2.12001	2.60464
57	0	2	2.55888	2.12128	2.50863
65	0	2	2.37423	2.04804	2.35436
66	1	2	2.41391	2.14742	2.41127
59	0	2	2.43756	2.20824	2.42243
66	1	2	2.63129	2.20641	2.61035
66	0	2	2.32736	2.08725	2.28331
65	0	2	2.50908	2.23603	2.44323
70	1	2	2.59823	2.21121	2.51793
69	0	2	2.38608	2.2326	2.32388
58	0	2	2.5234	2.23622	2.5665
69	1	2	2.31344	2.01374	2.24352
71	0	2	2.41324	2.09725	2.4258
73	1	2	2.45078	2.14973	2.4241
78	0	2	2.45759	2.10548	2.41742
68	0	2	2.44572	2.12332	2.39133
65	0	2	2.25708	2.13789	2.28096
64	0	2	2.31001	2.0521	2.30933
67	0	2	2.52342	2.2324	2.48178
64	0	2	2.43116	2.1099	2.41709
70	0	2	2.56674	2.31288	2.60082
73	0	2	2.47311	2.22364	2.40394
64	0	2	2.48831	2.23471	2.39362
55	0	2	2.43256	2.12779	2.41474
69	1	2	2.51115	2.2436	2.45377
65	0	2	2.44616	2.09277	2.10994
57	0	2	2.48932	2.29008	2.56593
70	0	2	2.53632	2.27436	2.44315
62	0	2	2.39835	2.25553	2.44588
71	0	2	2.41806	2.1487	2.44534
56	0	2	2.45333	2.16199	2.4088
72	0	2	2.44837	2.25301	2.42626
68	1	2	2.4436	2.27934	2.44404
49	0	2	2.32432	2.19931	2.45125
72	0	2	2.35834	2.0604	2.31271
60	0	2	2.53083	2.20691	2.46674
67	0	2	2.29085	2.07928	2.42969
64	0	2	2.54947	2.36354	2.45224
65	1	2	2.50174	2.13115	2.49194
77	0	2	2.29346	2.08044	2.2585
76	0	2	2.18956	1.857	2.23459
66	0	2	2.4488	2.15921	2.38525
60	0	2	2.64263	2.26964	2.6535
55	0	2	2.4435	2.22664	2.46385
56	0	2	2.54111	2.22721	2.46224
75	0	2	2.43044	2.16085	2.3761
74.09	0	2	2.40106	2.17168	2.38165
54.14	0	2	2.41351	1.97296	2.29098
69.97	1	2	2.58119	2.32696	2.62396
74.52	0	2	2.37858	2.09761	2.4396
64.31	0	2	2.31135	2.07647	2.28386
72.94	0	2	2.49597	2.22984	2.41037
72.48	0	2	2.57356	2.10538	2.53806
76.21	0	2	2.42862	2.09397	2.45429
66.06	0	2	2.48393	2.09411	2.43528
73.06	0	2	2.28826	2.00851	2.24249
76.95	0	2	2.4795	2.26407	2.45458
69.57	0	2	2.58241	2.22749	2.55277
59.78	0	2	2.53049	2.2402	2.41644
75.86	0	2	2.48102	2.25108	2.3542
72.48	0	2	2.36609	1.96668	2.29603
59.1	0	2	2.46667	2.17374	2.39996
49.39	0	2	2.45109	2.27687	2.39033
78.99	0	2	2.40464	2.01253	2.28133
70.28	1	2	2.56237	2.15134	2.49126
76.4	0	2	2.5721	2.23926	2.54877
63.52	0	2	2.37059	2.02906	2.39779
56.05	1	2	2.62947	2.28038	2.5284
63.13	0	2	2.47391	2.18709	2.43212
68.03	1	2	2.39409	2.02433	2.23608
73.05	0	2	2.36989	1.98004	2.31359
67.49	0	2	2.39833	2.00731	2.14942
59.88	0	2	2.51126	2.0993	2.49147
61.18	0	2	2.50451	2.13968	2.44827
60.51	0	2	2.53807	2.3853	2.54742
60.98	0	2	2.62125	2.43236	2.57442
66.63	0	2	2.34199	1.96614	2.2978
67.35	1	2	2.37973	2.12449	2.31489
68.85	0	2	2.46386	2.18703	2.47152
67.01	0	2	2.40986	2.03048	2.29731
66.78	0	2	2.26203	1.85655	2.23164
57.57	0	2	2.57538	2.07597	2.5776
75.22	0	2	2.16936	1.90912	2.13308
72.95	0	2	2.51541	2.14911	2.52813
68.6	0	2	2.37883	2.06378	2.37405
64.02	0	2	2.31039	1.96962	2.3828
75.72	0	2	2.40235	2.04109	2.34242
59.32	0	2	2.27214	1.99661	2.2474
69.4	0	2	2.36247	1.98013	2.32144
60.02	0	2	2.37266	2.11905	2.39353
75.02	0	2	2.37286	2.02046	2.31816
54.98	0	2	2.30938	2.07139	2.21748
65.99	0	2	2.4445	2.0262	2.44766
57.9	0	2	2.49113	2.22859	2.4307
56.4	0	2	2.50036	2.2023	2.50045
76.63	0	2	2.57995	2.05121	2.55969
57.65	0	2	2.533	2.09419	2.51544
59.2	0	2	2.46222	2.14571	2.34159
58.31	0	2	2.38138	2.01742	2.3783
58.03	0	2	2.36812	2.15914	2.39811
60.32	0	2	2.33009	1.93886	2.24194
72.35	0	2	2.29305	2.1446	2.22392
66.97	0	2	2.43698	2.12917	2.43231
75.87	0	2	2.30363	1.95471	2.27069
74.43	0	2	2.43105	1.9739	2.3225
67.52	0	2	2.56071	2.32602	2.54453
74.17	0	2	2.42184	1.98878	2.36052
63.22	0	2	2.34132	2.08354	2.33091
66.41	0	2	2.39034	2.01908	2.37595
62.73	1	2	2.36451	2.18588	2.37076
65.33	0	2	2.50848	2.31297	2.53643
72.57	0	2	2.40559	1.84934	2.31478
66.95	0	2	2.45234	2.06555	2.49254
58.7	0	2	2.25959	2.02009	2.24197
48.65	0	2	2.6431	2.23233	2.65254
69.45	0	2	2.24679	2.12766	2.11956
73.51	0	2	2.58626	2.03012	2.21634
74	0	2	2.52103	2.37773	2.4622
58.78	0	2	2.60421	2.24815	2.50127
84	0	2	2.31001	2.09364	2.25557
61.8	0	2	2.29897	1.96658	2.28312
81	0	2	2.30258	2.01786	2.27471
65	0	2	2.41076	2.07149	2.41335
68	0	2	2.36672	2.16242	2.37571
68	0	2	2.41099	2.1566	2.37573
73	1	2	2.562	2.23171	2.51985
75	0	2	2.39797	2.0809	2.42767
73	0	2	2.41982	2.13687	2.16743
74.5	1	2	2.62003	2.32311	2.59922
70	0	2	2.4459	2.13962	2.35931
61	0	2	2.4882	2.24264	2.49405
70.8	0	2	2.45477	2.23493	2.44279
65.7	1	2	2.50217	2.24818	2.48685
65.7	1	2	2.47533	2.17622	2.41025
67	0	2	2.38683	2.04224	2.37775
68	0	2	2.48387	2.21835	2.43408
64	0	2	2.57854	2.27436	2.57623
73.4	0	2	2.48679	2.15796	2.49236
81	0	2	2.39839	2.19599	2.14547
66	1	2	2.55297	2.33234	2.59956
67.3	0	2	2.51068	2.18178	2.48802
67	0	2	2.4911	2.07944	2.43469
72	0	2	2.44139	2.14963	2.46326
58.9	0	2	2.62395	2.3221	2.66275
66.5	0	2	2.74064	2.32883	2.62036
77	0	2	2.43163	2.17767	2.4374
62	0	2	2.35743	2.22554	2.4075
76	0	2	2.58481	2.30676	2.51856
72	0	2	2.40501	2.13831	2.35689
70	0	2	2.0861	1.93884	2.21359
73	0	2	2.38126	2.07237	2.35429
66	0	2	2.3652	2.15213	2.37186
65	1	2	2.42898	1.99824	2.47599
67	0	2	2.25414	1.96536	2.35168
74	0	2	2.12112	1.93682	2.22601
64	0	2	2.22383	1.90438	2.20539
76	0	2	2.16235	2.01602	2.20264
67	0	2	2.40655	2.18982	2.45661
63	0	2	2.24369	2.12835	2.27023
54	0	2	2.43856	2.25142	2.44835
79	0	2	2.40639	2.1926	2.46765
72	1	2	2.39936	2.11595	2.33048
71	0	2	2.56135	2.20082	2.5432
56	0	2	2.73152	2.26506	2.56654
61	1	2	2.47747	2.24334	2.46564
67	0	2	2.34238	2.18594	2.29851
73.71	0	2	2.30516	1.987	2.25201
65.29	0	2	2.43457	2.08078	2.3524
73	0	2	2.42398	2.00097	2.3534
68.47	0	2	2.36964	1.93121	2.2431
62.69	0	2	2.62233	2.22472	2.66499
66.57	1	2	2.32963	1.93841	2.44491
66.81	0	2	2.38974	1.91872	2.24397
60.35	0	2	2.43228	2.13865	2.35762
60.55	0	2	2.42552	1.9463	2.36163
68.41	1	2	2.38906	1.93564	2.32319
70.1	0	2	2.55902	2.20258	2.45802
62.87	0	2	2.41092	2.00507	2.34665
56.96	0	2	2.65011	2.20692	2.46721
75.59	0	2	2.51013	2.21361	2.40368
74.49	0	2	2.59539	2.05538	2.18234
69.99	0	2	2.47865	2.08771	2.49238
76.26	0	2	2.2291	1.87456	2.21493
59.12	0	2	2.46184	2.14618	2.36481
46.07	0	2	2.42046	2.01757	2.47357
75.11	0	2	2.45492	2.11303	2.41196
67.15	0	2	2.39324	2.01223	2.44086
65.48	0	2	2.46514	2.21394	2.44539
76.44	0	2	2.48126	2.04599	2.36192
55.95	0	2	2.50603	2.13366	2.4322
59.76	0	2	2.41918	2.01564	2.39796
47.34	0	2	2.42392	2.03284	2.3545
52.05	0	2	2.43281	2.06977	2.36702
65.13	0	2	2.35973	1.9203	2.24453
67.8	0	2	2.5205	1.97119	2.6044
62.01	0	2	2.19223	1.85993	2.19432
78.73	0	2	2.37918	2.01203	2.3189
56.31	0	2	2.44511	1.99538	2.39613
68.01	0	2	2.49002	2.02053	2.40733
64.56	0	2	2.40408	2.04715	2.43524
77.43	0	2	2.27476	1.92231	2.14071
79.02	0	2	2.36622	1.95546	2.31443
60.35	0	2	2.61264	2.14095	2.49572
68.45	0	2	2.37016	1.85625	2.26992
76.53	0	2	2.28629	1.94906	2.17742
64.98	0	2	2.51425	2.07389	2.46329
76.33	0	2	2.63014	2.11196	2.51557
64.33	0	2	2.57138	2.06628	2.54275
68.99	0	2	2.51065	2.12346	2.44671
61.74	1	2	2.48126	2.10686	2.44521
72.57	1	2	2.70509	2.29607	2.5999
61.48	0	2	2.21325	2.00504	2.15723
58.97	0	2	2.45255	2.12512	2.46756
77.24	0	2	2.51784	2.07888	2.37878
61.97	0	2	2.40324	1.97248	2.3331
69.37	0	2	2.23781	2.1125	2.26597
64.05	0	2	2.61045	2.336	2.57734
73.83	1	2	2.36583	1.92744	2.26054
72.86	0	2	2.45566	1.98152	2.33452
65.26	0	2	2.35212	1.85244	2.31804
69.27	0	2	2.25729	1.96053	2.20681
66.62	0	2	2.3723	1.70836	2.22701
62	0	2	2.39453	1.84995	2.3402
67.61	1	2	2.53209	2.15941	2.21878
70	0	2	2.58509	2.05353	2.55108
67.56	0	2	2.22986	1.95401	2.14035
68.39	0	2	2.46913	2.03208	2.35546
67.07	1	2	2.45389	2.1017	2.37613
73.25	0	2	2.17753	1.95375	2.15532
65.87	0	2	2.356	1.99901	2.24742
67.06	1	2	2.55209	2.22906	2.45341
72.5	0	2	2.46792	2.01358	2.34752
71.37	0	2	2.33484	1.99002	2.3531
76.72	0	2	2.55052	1.91168	2.41304
66.69	0	2	2.5519	2.07762	2.39766
49.85	1	2	2.62507	2.15074	2.66275
70.05	0	2	2.58301	2.12795	2.57998
66.67	0	2	2.33359	1.99708	2.29841
54.77	0	2	2.37612	2.08382	2.29658
69.95	0	2	2.35284	1.93855	2.29774
74.21	0	2	2.39061	1.95529	2.30285

## Sheet: Figure 3a
region	Wscore_females	Wscore_males
lateralorbitofrontal_9	0.594032	0.402045
lateralorbitofrontal_4	0.51299	0.631515
lateralorbitofrontal_6	0.474651	0.598945
lateralorbitofrontal_3	0.278302	0.362092
lateralorbitofrontal_13	0.64828	0.472
lateralorbitofrontal_2	0.413472	0.239271
lateralorbitofrontal_16	0.540968	0.303794
lateralorbitofrontal_7	0.100959	0.276825
lateralorbitofrontal_10	0.179554	0.313317
lateralorbitofrontal_12	0.0242176	0.178418
lateralorbitofrontal_14	0.182098	0.340218
lateralorbitofrontal_11	0.0454345	0.0681833
lateralorbitofrontal_8	-0.0607487	0.148875
lateralorbitofrontal_5	0.388635	0.401332
lateralorbitofrontal_1	0.275656	0.359263
lateralorbitofrontal_15	-0.0429968	0.0707795
parsorbitalis_3	0.105389	0.297245
parsorbitalis_2	0.101807	0.159676
parsorbitalis_1	0.111465	-0.0627338
parsorbitalis_4	0.0903956	-0.0235889
frontalpole_1	-0.438659	-0.018601
frontalpole_2	-0.0505195	0.220957
medialorbitofrontal_6	-0.168004	0.221867
medialorbitofrontal_8	-0.0983981	0.120603
medialorbitofrontal_4	-0.0923774	0.131702
medialorbitofrontal_5	-0.0411328	0.146396
medialorbitofrontal_3	0.0677933	0.386606
medialorbitofrontal_10	0.332518	0.394661
medialorbitofrontal_9	0.590908	0.433951
medialorbitofrontal_7	0.291594	0.410755
medialorbitofrontal_1	0.486608	0.684864
medialorbitofrontal_2	0.306229	0.557409
parstriangularis_3	0.224664	0.140959
parstriangularis_4	0.0556717	-0.166672
parstriangularis_7	-0.205702	-0.0756104
parstriangularis_5	-0.222785	-0.280021
parstriangularis_6	-0.0704552	-0.0248939
parstriangularis_2	-0.278232	-0.285299
parstriangularis_1	-0.273576	-0.117723
parsopercularis_6	0.0620741	0.186973
parsopercularis_7	0.0316006	-0.0338525
parsopercularis_2	-0.334191	-0.206201
parsopercularis_9	-0.0399488	-0.273371
parsopercularis_8	-0.159847	0.072164
parsopercularis_4	-0.171911	-0.175275
parsopercularis_10	-0.240167	-0.381247
parsopercularis_3	-0.153284	-0.159937
parsopercularis_5	-0.309262	-0.227976
parsopercularis_1	0.198896	0.132013
rostralmiddlefrontal_17	-0.0405001	-0.294739
rostralmiddlefrontal_15	-0.05564	-0.0162436
rostralmiddlefrontal_13	0.13845	0.034464
rostralmiddlefrontal_9	-0.383954	-0.162862
rostralmiddlefrontal_19	-0.0311468	0.0772521
rostralmiddlefrontal_16	-0.29282	-0.0558758
rostralmiddlefrontal_6	-0.271406	-0.0659069
rostralmiddlefrontal_22	-0.19029	-0.1072
rostralmiddlefrontal_4	-0.0815306	-0.0977076
rostralmiddlefrontal_26	-0.32885	0.0086123
rostralmiddlefrontal_18	-0.270868	-0.184454
rostralmiddlefrontal_24	-0.0760544	-0.0849144
rostralmiddlefrontal_5	-0.263741	0.0210747
rostralmiddlefrontal_10	-0.282657	-0.063263
rostralmiddlefrontal_21	-0.228037	0.0240639
rostralmiddlefrontal_23	-0.171913	0.0493255
rostralmiddlefrontal_12	-0.261223	-0.0835368
rostralmiddlefrontal_11	-0.252441	-0.139051
rostralmiddlefrontal_8	-0.145436	0.00587903
rostralmiddlefrontal_20	-0.00889042	-0.0245307
rostralmiddlefrontal_7	0.0176205	0.0770146
rostralmiddlefrontal_14	-0.279156	-0.154482
rostralmiddlefrontal_3	0.13046	0.133246
rostralmiddlefrontal_2	-0.0626103	0.17191
rostralmiddlefrontal_25	-0.134688	0.159997
rostralmiddlefrontal_1	0.00923548	0.00804446
superiorfrontal_11	0.00490304	0.139058
superiorfrontal_32	-0.30374	0.131413
superiorfrontal_8	-0.223855	-0.0509701
superiorfrontal_14	-0.0198287	-0.0609202
superiorfrontal_16	-0.0989232	0.049559
superiorfrontal_10	-0.16205	0.119681
superiorfrontal_35	-0.173349	0.0349632
superiorfrontal_42	0.0873645	0.216707
superiorfrontal_24	-0.180911	0.177655
superiorfrontal_39	-0.0013813	0.258676
superiorfrontal_23	-0.0104808	0.120542
superiorfrontal_9	-0.0597166	0.169787
superiorfrontal_1	0.0235335	0.175756
superiorfrontal_38	-0.0113983	0.324807
superiorfrontal_45	0.0906478	0.145149
superiorfrontal_12	0.0642823	0.0708209
superiorfrontal_4	-0.0466647	0.187703
superiorfrontal_21	-0.0208023	-0.015405
superiorfrontal_29	-0.155533	0.107021
superiorfrontal_44	0.112308	0.212862
superiorfrontal_19	-0.374584	-0.0187758
superiorfrontal_30	0.249559	0.121661
superiorfrontal_28	-0.0783231	0.135615
superiorfrontal_22	-0.0570483	0.155849
superiorfrontal_27	0.0913933	0.189013
superiorfrontal_20	0.206618	0.0533014
superiorfrontal_37	0.0505273	0.0990699
superiorfrontal_40	-0.0417665	0.142895
superiorfrontal_36	-0.184906	0.0622089
superiorfrontal_7	-0.177725	-0.0461165
superiorfrontal_2	-0.163597	-0.0134512
superiorfrontal_18	-0.2016	-0.0171682
superiorfrontal_34	-0.13149	-0.0390523
superiorfrontal_33	-0.0753122	0.101481
superiorfrontal_3	-0.110048	0.0320978
superiorfrontal_31	0.0663906	0.102506
superiorfrontal_25	0.0980798	0.0081911
superiorfrontal_5	-0.00704111	0.153136
superiorfrontal_15	-0.265945	-0.0690388
superiorfrontal_43	0.160999	0.0464423
superiorfrontal_26	-0.0150305	-0.0847869
superiorfrontal_6	-0.167315	-0.0837918
superiorfrontal_13	-0.0129468	0.0251926
superiorfrontal_17	0.0508956	-0.152174
superiorfrontal_41	0.28995	0.127213
caudalmiddlefrontal_9	0.0314411	0.0465041
caudalmiddlefrontal_8	-0.288932	-0.125266
caudalmiddlefrontal_1	0.109653	-0.077826
caudalmiddlefrontal_13	-0.225992	0.218246
caudalmiddlefrontal_5	-0.0785271	-0.0731885
caudalmiddlefrontal_3	0.0303852	0.0138262
caudalmiddlefrontal_6	-0.330393	-0.121865
caudalmiddlefrontal_11	-0.00748916	-0.0686271
caudalmiddlefrontal_4	0.0742391	-0.014661
caudalmiddlefrontal_12	-0.284312	-0.152276
caudalmiddlefrontal_7	-0.163249	-0.177253
caudalmiddlefrontal_2	0.00396343	-0.157208
caudalmiddlefrontal_10	0.0520192	0.0363982
precentral_31	0.273631	-0.100648
precentral_30	0.149941	-0.039628
precentral_12	-0.133057	-0.0301563
precentral_17	-0.00961417	-0.157781
precentral_24	-0.065247	-0.365432
precentral_33	0.0827558	-0.230612
precentral_3	0.107055	-0.0289166
precentral_19	-0.00601364	-0.0749573
precentral_26	-0.239595	-0.195366
precentral_21	0.0549157	0.0834149
precentral_10	-0.244577	-0.175097
precentral_2	0.391787	-0.0892117
precentral_16	0.214044	-0.133052
precentral_35	0.300514	-0.0988162
precentral_9	-0.0918929	-0.251612
precentral_4	-0.258342	-0.140402
precentral_13	-0.511991	-0.160169
precentral_14	-0.101206	-0.299484
precentral_5	0.191003	-0.138537
precentral_6	-0.124202	-0.157503
precentral_25	0.414837	0.0860156
precentral_27	0.134381	-0.00320768
precentral_20	-0.298801	-0.204928
precentral_29	0.0263883	-0.135419
precentral_11	-0.0400425	-0.129225
precentral_18	-0.22715	-0.108184
precentral_8	-0.127038	-0.0118645
precentral_15	-0.12429	0.234647
precentral_32	-0.282005	-0.141676
precentral_1	-0.262132	-0.0986908
precentral_22	0.0920125	-0.189768
precentral_7	-0.212629	-0.28696
precentral_34	-0.0581345	-0.0862237
precentral_28	0.160609	0.0981784
precentral_23	0.265251	0.0868533
paracentral_7	0.0669698	-0.148183
paracentral_1	0.246037	-0.0625572
paracentral_8	-0.0340784	-0.349013
paracentral_2	-0.307699	-0.429843
paracentral_10	-0.176135	-0.184151
paracentral_9	-0.0193952	-0.285556
paracentral_3	-0.0719729	-0.234965
paracentral_4	0.216286	-0.195609
paracentral_6	-0.119726	0.0836215
paracentral_5	-0.0683602	0.120557
paracentral_11	0.117688	0.0339943
rostralanteriorcingulate_1	0.106692	0.25366
rostralanteriorcingulate_4	-0.032777	0.235363
rostralanteriorcingulate_3	0.014803	0.14325
rostralanteriorcingulate_2	0.21722	0.282149
rostralanteriorcingulate_5	-0.0389504	0.241195
caudalanteriorcingulate_5	0.0940792	0.215287
caudalanteriorcingulate_4	0.111711	0.359015
caudalanteriorcingulate_1	-0.228917	0.288394
caudalanteriorcingulate_2	-0.157296	0.357196
caudalanteriorcingulate_3	-0.00856727	0.319903
posteriorcingulate_5	0.104895	0.404773
posteriorcingulate_4	-0.115521	0.144405
posteriorcingulate_8	0.116776	0.334461
posteriorcingulate_2	0.13206	0.281271
posteriorcingulate_3	-0.173802	0.230891
posteriorcingulate_6	-0.274263	0.284977
posteriorcingulate_9	-0.00431099	0.0316967
posteriorcingulate_7	-0.176283	0.105671
posteriorcingulate_1	0.0459164	0.192721
isthmuscingulate_4	0.0651073	0.200228
isthmuscingulate_6	0.0237589	0.129404
isthmuscingulate_7	-0.163992	0.0875983
isthmuscingulate_1	0.00288316	0.023598
isthmuscingulate_5	-0.0947012	0.178935
isthmuscingulate_2	0.172272	0.31821
isthmuscingulate_3	-0.0319517	0.107585
postcentral_6	-0.125722	-0.211134
postcentral_23	-0.229599	-0.471879
postcentral_28	-0.0869161	-0.328502
postcentral_2	-0.327571	-0.514925
postcentral_14	-0.55937	-0.599111
postcentral_24	-0.133071	-0.401268
postcentral_18	-0.36379	-0.393598
postcentral_25	-0.354398	-0.473405
postcentral_16	-0.435397	-0.412715
postcentral_21	-0.303403	-0.582239
postcentral_22	-0.25851	-0.362154
postcentral_29	-0.166767	-0.512385
postcentral_30	-0.0708051	-0.454404
postcentral_13	-0.0952558	-0.220199
postcentral_4	-0.183266	-0.447528
postcentral_17	-0.183214	-0.450824
postcentral_8	-0.0568714	-0.432252
postcentral_31	-0.299623	-0.417378
postcentral_3	-0.386463	-0.430325
postcentral_1	-0.232313	-0.443583
postcentral_9	-0.254387	-0.286096
postcentral_26	0.21021	-0.289253
postcentral_27	-0.0509002	-0.418739
postcentral_12	-0.318699	-0.490759
postcentral_10	-0.256709	-0.423447
postcentral_20	-0.170483	-0.429088
postcentral_15	0.00346824	-0.101372
postcentral_11	-0.0916222	-0.278723
postcentral_19	0.204599	0.0430649
postcentral_5	0.0585096	-0.028223
postcentral_7	-0.00580285	0.078593
supramarginal_1	0.128144	0.0347967
supramarginal_7	-0.194426	-0.142879
supramarginal_5	-0.0766459	-0.115137
supramarginal_14	-0.202933	-0.209536
supramarginal_13	-0.0381081	-0.188348
supramarginal_2	-0.232062	-0.183652
supramarginal_3	-0.186965	-0.163452
supramarginal_12	0.0370267	-0.287028
supramarginal_6	0.0040367	-0.238368
supramarginal_11	0.000261979	-0.126948
supramarginal_17	0.192549	-0.00200524
supramarginal_4	-0.269605	-0.053119
supramarginal_16	-0.131588	-0.172479
supramarginal_15	-0.146962	-0.177965
supramarginal_19	0.0515532	-0.0146961
supramarginal_8	-0.0399751	0.0197865
supramarginal_10	-0.110624	0.025291
supramarginal_9	-0.0153354	-0.0287058
supramarginal_20	-0.164209	-0.0345561
supramarginal_21	-0.0672228	0.0748535
supramarginal_18	-0.0311426	-0.192846
superiorparietal_26	-0.336234	-0.296465
superiorparietal_24	-0.135709	-0.289403
superiorparietal_20	-0.0982755	-0.334049
superiorparietal_27	-0.432456	-0.298035
superiorparietal_25	-0.188952	-0.20891
superiorparietal_13	-0.181193	-0.409687
superiorparietal_22	-0.292486	-0.28265
superiorparietal_8	-0.0480014	-0.240716
superiorparietal_15	-0.126178	-0.240679
superiorparietal_12	-0.194344	-0.17793
superiorparietal_19	0.219144	-0.163827
superiorparietal_21	0.115653	-0.169878
superiorparietal_10	-0.328511	-0.282915
superiorparietal_16	-0.16249	-0.301116
superiorparietal_11	-0.0327448	-0.136063
superiorparietal_18	-0.0374161	-0.241045
superiorparietal_28	0.073267	-0.0745547
superiorparietal_14	-0.0818782	-0.240861
superiorparietal_4	-0.267191	-0.133107
superiorparietal_6	0.131525	-0.13672
superiorparietal_2	-0.212933	-0.142039
superiorparietal_5	-0.237073	-0.25422
superiorparietal_7	-0.213751	-0.413713
superiorparietal_3	-0.112434	-0.423528
superiorparietal_9	-0.0325455	-0.450046
superiorparietal_1	-0.17206	-0.301363
superiorparietal_23	-0.347805	-0.488242
superiorparietal_17	-0.123318	-0.246073
superiorparietal_29	-0.212093	-0.396722
inferiorparietal_3	-0.00915089	-0.181452
inferiorparietal_16	0.0303327	0.0793781
inferiorparietal_19	0.15302	-0.0843905
inferiorparietal_6	-0.00419163	-0.200857
inferiorparietal_9	-0.00140922	-0.241924
inferiorparietal_10	0.285054	-0.0715781
inferiorparietal_15	0.0926478	0.0689624
inferiorparietal_8	0.133766	-0.224363
inferiorparietal_4	-0.0385882	-0.139799
inferiorparietal_5	-0.0272358	-0.234607
inferiorparietal_2	-0.276148	-0.0414036
inferiorparietal_18	0.0288947	-0.19776
inferiorparietal_17	-0.154417	-0.342312
inferiorparietal_21	0.0346366	0.0374277
inferiorparietal_12	-0.106743	-0.104054
inferiorparietal_22	-0.169584	-0.088702
inferiorparietal_7	-0.175683	-0.182391
inferiorparietal_11	0.00416203	-0.188766
inferiorparietal_13	0.0358825	-0.179398
inferiorparietal_14	-0.105833	-0.212234
inferiorparietal_1	-0.255572	-0.141329
inferiorparietal_20	-0.115145	-0.283682
precuneus_14	-0.197493	-0.0870889
precuneus_16	-0.338849	-0.100641
precuneus_1	-0.0504066	-0.267839
precuneus_10	-0.161347	-0.140074
precuneus_8	-0.153257	-0.00980015
precuneus_3	-0.382304	-0.237692
precuneus_20	-0.312157	-0.208144
precuneus_2	0.0223963	0.132233
precuneus_4	-0.376939	-0.178415
precuneus_12	-0.211574	0.010724
precuneus_13	0.0527256	0.0289476
precuneus_7	0.0605592	-0.0307041
precuneus_17	-0.33206	-0.148679
precuneus_5	-0.0834933	-0.061627
precuneus_22	-0.0610389	-0.102924
precuneus_6	-0.0904214	-0.0780901
precuneus_11	-0.141067	-0.0634799
precuneus_19	-0.0222715	-0.151735
precuneus_21	0.266698	0.0416764
precuneus_9	0.117759	-0.00381148
precuneus_15	-0.0509461	-0.0318863
precuneus_18	-0.132378	-0.0483939
cuneus_5	-0.084308	-0.34131
cuneus_6	-0.0929718	-0.256649
cuneus_1	-0.246467	-0.376276
cuneus_4	0.0493242	-0.227667
cuneus_2	0.228246	-0.141954
cuneus_3	-0.00104425	-0.137058
cuneus_7	-0.308639	-0.238785
pericalcarine_7	-0.455746	-0.43235
pericalcarine_1	-0.326953	-0.336902
pericalcarine_4	-0.184171	-0.318784
pericalcarine_2	-0.0375246	-0.476089
pericalcarine_5	0.141641	-0.302696
pericalcarine_3	-0.168956	-0.388144
pericalcarine_6	-0.0834385	-0.210083
lateraloccipital_1	-0.370383	-0.535581
lateraloccipital_20	-0.381794	-0.496364
lateraloccipital_10	-0.254965	-0.578898
lateraloccipital_6	-0.318007	-0.564493
lateraloccipital_2	-0.280565	-0.601445
lateraloccipital_4	-0.174531	-0.488566
lateraloccipital_7	-0.222697	-0.413465
lateraloccipital_11	-0.143695	-0.448042
lateraloccipital_13	-0.211973	-0.339542
lateraloccipital_12	-0.240866	-0.401508
lateraloccipital_14	-0.104455	-0.202269
lateraloccipital_15	0.114503	-0.177372
lateraloccipital_19	0.00983567	-0.239663
lateraloccipital_3	0.012409	-0.114787
lateraloccipital_18	-0.162807	-0.166463
lateraloccipital_22	0.0838678	-0.331371
lateraloccipital_21	-0.189202	-0.209777
lateraloccipital_23	-0.157005	-0.0455814
lateraloccipital_5	0.0232289	-0.0649804
lateraloccipital_17	0.112932	-0.0967428
lateraloccipital_16	0.127362	-0.264512
lateraloccipital_9	-0.0138411	-0.184777
lateraloccipital_8	0.156708	-0.168722
lingual_14	-0.0380023	-0.138118
lingual_11	0.28161	-0.00624698
lingual_3	0.0268513	-0.156836
lingual_4	0.287052	-0.0186964
lingual_16	0.105302	-0.0810655
lingual_1	0.02876	-0.18432
lingual_8	0.0730704	-0.0733803
lingual_10	0.224268	-0.0635982
lingual_6	0.20303	-0.0805367
lingual_9	-0.313382	-0.0526172
lingual_13	-0.196962	-0.237225
lingual_5	-0.223403	-0.354927
lingual_2	-0.147705	-0.038699
lingual_15	0.010739	-0.0752858
lingual_12	-0.331958	-0.107628
lingual_17	0.0201176	-0.0140092
lingual_7	0.18498	-0.0276818
fusiform_12	0.078314	0.0531111
fusiform_7	0.141042	0.112674
fusiform_17	-0.0644718	-0.100204
fusiform_15	-0.0275801	-0.161343
fusiform_6	0.0293073	-0.138911
fusiform_5	-0.0813707	-0.0503113
fusiform_10	-0.0462498	-0.0841312
fusiform_1	0.318823	-0.0111469
fusiform_11	0.40546	0.0964921
fusiform_4	0.322939	-0.038502
fusiform_16	0.161373	0.00011262
fusiform_2	0.333898	0.128148
fusiform_3	0.511551	0.256247
fusiform_8	0.120971	0.299505
fusiform_9	0.161825	0.357846
fusiform_14	-0.110978	0.323425
fusiform_13	-0.135348	0.0550496
fusiform_18	0.0720228	0.276996
parahippocampal_3	0.205012	-0.0168249
parahippocampal_6	0.233724	0.022956
parahippocampal_1	0.354818	0.0682589
parahippocampal_4	0.265557	-0.0807371
parahippocampal_5	0.11961	-0.0595052
parahippocampal_2	0.199838	0.0513284
entorhinal_2	0.148374	-0.0620813
entorhinal_1	0.226326	-0.137661
entorhinal_3	0.0136124	0.0692541
temporalpole_2	0.190081	0.147067
temporalpole_1	0.307481	0.231615
temporalpole_3	0.215226	0.255863
inferiortemporal_15	0.331946	0.188991
inferiortemporal_11	0.0859299	0.0482379
inferiortemporal_6	0.0620948	0.14987
inferiortemporal_2	0.0862537	0.0982638
inferiortemporal_5	0.0922546	0.345177
inferiortemporal_8	0.162215	0.329137
inferiortemporal_14	0.312276	0.333426
inferiortemporal_13	0.474768	0.197739
inferiortemporal_4	-0.0400699	0.0853685
inferiortemporal_1	0.373172	0.253556
inferiortemporal_9	0.0868788	0.130415
inferiortemporal_3	-0.303647	0.0451974
inferiortemporal_10	0.133397	0.208121
inferiortemporal_12	0.254267	0.0334774
inferiortemporal_16	-0.0920282	0.0413701
inferiortemporal_7	0.0476896	-0.0333687
middletemporal_6	0.180327	-0.160185
middletemporal_16	-0.0702871	0.0540403
middletemporal_10	0.294483	0.0437433
middletemporal_7	0.312936	0.0795305
middletemporal_3	0.117392	0.098993
middletemporal_1	0.408263	0.163429
middletemporal_13	0.124317	0.068965
middletemporal_8	0.166632	0.142072
middletemporal_14	0.283858	0.285003
middletemporal_5	0.407459	0.204544
middletemporal_11	0.386489	0.229174
middletemporal_9	0.511762	0.364124
middletemporal_15	0.125352	0.123726
middletemporal_2	0.084634	0.185057
middletemporal_4	0.254767	0.0856144
middletemporal_12	0.119194	0.221821
bankssts_1	0.0899342	-0.0584502
bankssts_3	0.0150958	-0.0487812
bankssts_2	0.377988	0.152917
bankssts_6	0.0695173	0.0261033
bankssts_4	0.047895	0.0193324
bankssts_5	0.224392	-0.0232983
superiortemporal_26	-0.106148	-0.0626108
superiortemporal_20	-0.0737539	-0.221121
superiortemporal_11	-0.0909998	-0.0561972
superiortemporal_4	-0.0495072	-0.221458
superiortemporal_24	-0.43434	-0.472014
superiortemporal_18	-0.385535	-0.36044
superiortemporal_3	-0.0739545	-0.373259
superiortemporal_21	0.0843729	-0.250414
superiortemporal_17	0.119733	-0.188534
superiortemporal_25	0.269805	-0.0441695
superiortemporal_9	0.315594	0.0881054
superiortemporal_19	0.00977028	0.0604234
superiortemporal_16	0.0891195	-0.267154
superiortemporal_6	0.0048106	-0.245538
superiortemporal_13	0.0726197	0.0459357
superiortemporal_8	0.0926026	0.138419
superiortemporal_23	0.139121	-0.0637639
superiortemporal_15	0.2742	0.0976736
superiortemporal_12	0.150409	0.0741736
superiortemporal_5	0.100481	0.193417
superiortemporal_10	0.399049	0.161497
superiortemporal_1	0.447694	0.190259
superiortemporal_22	0.328286	0.0380665
superiortemporal_14	0.282561	0.162277
superiortemporal_7	0.369399	0.25194
superiortemporal_2	0.31337	0.126979
transversetemporal_4	0.173424	-0.340602
transversetemporal_1	0.236468	-0.323298
transversetemporal_3	0.0827635	-0.381724
transversetemporal_2	0.0853719	-0.234787
insula_5	-0.201776	0.0594106
insula_2	0.0957692	0.170568
insula_16	0.152125	0.295007
insula_12	0.02636	0.236491
insula_1	0.145841	0.0503339
insula_8	0.0289767	0.262147
insula_14	0.106003	0.292349
insula_10	-0.00731776	-0.139222
insula_9	0.00160961	-0.0577275
insula_13	0.0727932	0.00521082
insula_11	0.217736	0.136477
insula_6	-0.0491074	0.10379
insula_15	0.252941	0.403915
insula_4	-0.0318677	0.444926
insula_7	-0.0357912	0.283288
insula_3	0.137441	0.109997
insula_17	0.206589	0.116321

## Sheet: Figure 3b-females
Region	t_value	p_value	FDR_sig
postcentral_14	-4.81286	1.52e-05	yes
pericalcarine_7	-4.00454	0.000214901	yes
frontalpole_1	-3.9235	0.000277444	yes
superiorparietal_27	-3.74708	0.000480109	yes
precuneus_4	-3.35476	0.00155881
precentral_13	-3.32048	0.00172259
superiortemporal_24	-3.28337	0.00191819
postcentral_16	-3.21983	0.00230286
lingual_9	-3.15181	0.00279482
postcentral_3	-3.1163	0.00308939
pericalcarine_1	-3.0608	0.00360894
lateraloccipital_1	-2.94476	0.00497078
postcentral_2	-2.77891	0.0077628
precuneus_16	-2.75825	0.00819782
superiorparietal_26	-2.7412	0.00857372
superiorparietal_23	-2.73483	0.00871816
postcentral_18	-2.70732	0.00936809
superiortemporal_18	-2.70059	0.00953373
precuneus_3	-2.67639	0.0101517
cuneus_7	-2.6533	0.0107755
rostralmiddlefrontal_18	-2.6512	0.0108339
superiorfrontal_19	-2.62831	0.0114904
rostralmiddlefrontal_9	-2.59868	0.0123938
precuneus_17	-2.58906	0.0127007
rostralmiddlefrontal_26	-2.58442	0.0128512
caudalmiddlefrontal_6	-2.5703	0.0133194
lingual_12	-2.55042	0.0140046
parsopercularis_2	-2.55024	0.014011
postcentral_25	-2.53198	0.014669
posteriorcingulate_6	-2.49997	0.0158909
rostralmiddlefrontal_11	-2.47159	0.0170504
parstriangularis_1	-2.37091	0.0218069
postcentral_21	-2.35667	0.0225684
postcentral_22	-2.33768	0.0236205
rostralmiddlefrontal_10	-2.33605	0.023713
lateraloccipital_6	-2.28296	0.0269026
superiorparietal_10	-2.27659	0.0273096
inferiorparietal_2	-2.24518	0.0293991
lateraloccipital_2	-2.23267	0.0302702
inferiortemporal_3	-2.17605	0.0345048
cuneus_1	-2.16546	0.0353526
precuneus_20	-2.16004	0.0357936
lateraloccipital_20	-2.12823	0.0384795
rostralmiddlefrontal_16	-2.11994	0.0392076
precentral_20	-2.11904	0.039287
postcentral_31	-2.11657	0.0395068
parsopercularis_5	-2.09993	0.0410153
paracentral_2	-2.06119	0.0447238
caudalmiddlefrontal_8	-2.05989	0.0448536
rostralmiddlefrontal_14	-2.05819	0.0450228
parstriangularis_2	-2.00392	0.0507398
pericalcarine_4	-1.98183	0.0532409
postcentral_10	-1.97536	0.053993
supramarginal_2	-1.95209	0.0567743
lateraloccipital_10	-1.92042	0.0607568
superiorfrontal_15	-1.91495	0.0614687
precentral_7	-1.89119	0.0646427
supramarginal_14	-1.88795	0.0650854
precentral_32	-1.88507	0.065482
lateraloccipital_12	-1.8805	0.0661151
postcentral_12	-1.86741	0.0679577
superiorfrontal_32	-1.86274	0.0686246
parsopercularis_10	-1.86219	0.0687034
rostralmiddlefrontal_5	-1.84563	0.0711193
lingual_13	-1.829	0.0736156
lingual_5	-1.82232	0.0746398
precuneus_12	-1.77994	0.081417
postcentral_9	-1.77072	0.0829569
rostralmiddlefrontal_12	-1.7698	0.083113
rostralmiddlefrontal_21	-1.76136	0.0845457
superiorparietal_22	-1.75938	0.0848857
superiorfrontal_8	-1.75186	0.086185
rostralmiddlefrontal_6	-1.74555	0.0872871
precentral_4	-1.74058	0.0881647
pericalcarine_3	-1.73999	0.0882693
postcentral_1	-1.73679	0.0888381
precentral_18	-1.71786	0.0922671
superiorfrontal_18	-1.70836	0.09403
superiorparietal_2	-1.68632	0.098224
superiorfrontal_35	-1.66828	0.101772
superiorparietal_4	-1.66377	0.102674
precentral_1	-1.66146	0.103139
superiorparietal_29	-1.65397	0.104659
caudalmiddlefrontal_13	-1.64327	0.106863
postcentral_23	-1.58945	0.118524
caudalanteriorcingulate_1	-1.58752	0.118962
supramarginal_4	-1.57306	0.122273
superiorparietal_12	-1.56562	0.124006
precentral_10	-1.53733	0.13078
parstriangularis_5	-1.53286	0.131875
caudalmiddlefrontal_12	-1.51404	0.136573
rostralmiddlefrontal_23	-1.51369	0.136662
supramarginal_20	-1.50861	0.137953
rostralmiddlefrontal_22	-1.50694	0.138379
medialorbitofrontal_6	-1.50212	0.139616
precentral_26	-1.49587	0.141234
superiorfrontal_24	-1.48004	0.145398
insula_5	-1.46767	0.148715
posteriorcingulate_3	-1.455	0.152179
parstriangularis_7	-1.45464	0.152276
inferiorparietal_1	-1.44826	0.154046
superiorfrontal_7	-1.4476	0.15423
parsopercularis_4	-1.44478	0.155015
superiorparietal_25	-1.44208	0.155773
isthmuscingulate_7	-1.43624	0.157419
supramarginal_7	-1.41409	0.163789
inferiorparietal_7	-1.4125	0.164255
posteriorcingulate_7	-1.37155	0.176582
lateraloccipital_13	-1.37146	0.176609
superiorparietal_5	-1.35617	0.181392
lateraloccipital_7	-1.35573	0.181531
superiorfrontal_36	-1.35255	0.182536
superiorfrontal_10	-1.34312	0.18555
caudalanteriorcingulate_2	-1.34095	0.186247
lateraloccipital_21	-1.34005	0.186538
superiorparietal_7	-1.31876	0.193507
postcentral_20	-1.2994	0.200014
lateraloccipital_4	-1.28611	0.204574
precuneus_14	-1.27372	0.208896
parsopercularis_3	-1.26786	0.210965
paracentral_10	-1.25148	0.216823
supramarginal_3	-1.23938	0.22123
superiorparietal_13	-1.23885	0.221426
postcentral_17	-1.22922	0.224981
inferiorparietal_22	-1.21799	0.229182
inferiorparietal_17	-1.21562	0.230075
superiorfrontal_2	-1.19966	0.23616
parsopercularis_8	-1.18467	0.241982
lateraloccipital_11	-1.18408	0.242212
superiorfrontal_29	-1.18388	0.242291
superiorparietal_16	-1.1699	0.247816
precuneus_10	-1.15965	0.251929
lateraloccipital_18	-1.15552	0.253597
postcentral_4	-1.13563	0.261749
precentral_15	-1.13453	0.262204
superiorparietal_1	-1.13092	0.26371
precuneus_8	-1.11693	0.269584
supramarginal_15	-1.10427	0.27498
lateraloccipital_23	-1.06574	0.291874
superiorfrontal_6	-1.05946	0.294691
fusiform_13	-1.03745	0.304723
rostralmiddlefrontal_25	-1.03484	0.30593
rostralmiddlefrontal_8	-1.03268	0.306929
precuneus_11	-1.02714	0.309505
lingual_2	-1.02321	0.31134
postcentral_29	-1.00563	0.319635
superiorfrontal_34	-0.995288	0.324587
inferiorparietal_12	-0.985862	0.329144
caudalmiddlefrontal_7	-0.970641	0.336593
inferiorparietal_20	-0.951166	0.346285
postcentral_24	-0.948979	0.347385
postcentral_6	-0.943688	0.350055
superiorparietal_17	-0.943121	0.350342
superiorparietal_15	-0.919912	0.362219
precuneus_18	-0.910549	0.367083
superiortemporal_26	-0.898564	0.37337
superiorparietal_24	-0.892271	0.376699
supramarginal_16	-0.880756	0.382839
isthmuscingulate_5	-0.873625	0.386672
precentral_8	-0.867216	0.390138
supramarginal_10	-0.852625	0.398102
precentral_12	-0.841473	0.404256
medialorbitofrontal_8	-0.817318	0.417785
postcentral_11	-0.814625	0.41931
fusiform_14	-0.813966	0.419684
superiorparietal_3	-0.809213	0.422386
precentral_6	-0.805536	0.424483
posteriorcingulate_4	-0.791158	0.432744
superiorfrontal_3	-0.786936	0.435187
precentral_14	-0.786053	0.4357
paracentral_6	-0.781143	0.438554
cuneus_5	-0.768292	0.446077
inferiortemporal_16	-0.75296	0.455151
lateraloccipital_14	-0.741192	0.462188
cuneus_6	-0.728392	0.469912
superiorfrontal_16	-0.72672	0.470927
superiortemporal_11	-0.717446	0.476576
medialorbitofrontal_4	-0.711667	0.480115
pericalcarine_6	-0.690271	0.493348
superiorparietal_20	-0.684672	0.496844
fusiform_5	-0.683389	0.497647
precuneus_5	-0.677356	0.501432
precentral_9	-0.663073	0.510456
precuneus_6	-0.643498	0.522964
superiorparietal_14	-0.640291	0.525029
superiorfrontal_28	-0.637357	0.526921
rostralmiddlefrontal_4	-0.623895	0.535651
postcentral_13	-0.623358	0.536
postcentral_28	-0.612038	0.543401
supramarginal_21	-0.607375	0.546465
rostralmiddlefrontal_24	-0.602521	0.549663
superiorfrontal_22	-0.579515	0.564952
caudalmiddlefrontal_5	-0.56555	0.574334
inferiorparietal_14	-0.564344	0.575148
precentral_24	-0.553081	0.582775
supramarginal_5	-0.536872	0.593836
superiorfrontal_33	-0.534426	0.595514
parstriangularis_6	-0.513185	0.610176
paracentral_5	-0.509163	0.612971
superiortemporal_20	-0.505921	0.615228
middletemporal_16	-0.494994	0.622862
fusiform_17	-0.492843	0.62437
superiortemporal_3	-0.489926	0.626418
paracentral_3	-0.489228	0.626908
lateralorbitofrontal_8	-0.48627	0.628989
rostralmiddlefrontal_2	-0.482408	0.631709
precuneus_22	-0.458519	0.648649
postcentral_8	-0.451015	0.65401
superiorfrontal_9	-0.441808	0.660612
precuneus_15	-0.441609	0.660755
precentral_34	-0.424238	0.673288
postcentral_30	-0.418917	0.677146
insula_6	-0.417838	0.677929
frontalpole_2	-0.390478	0.697911
rostralanteriorcingulate_5	-0.380311	0.705392
precuneus_1	-0.379381	0.706078
superiorparietal_18	-0.366558	0.71556
rostralmiddlefrontal_15	-0.363549	0.717791
superiorfrontal_4	-0.363493	0.717833
insula_7	-0.361018	0.71967
postcentral_27	-0.360143	0.72032
pericalcarine_2	-0.355124	0.724053
superiortemporal_4	-0.353764	0.725065
fusiform_10	-0.329412	0.743277
superiorfrontal_40	-0.309627	0.758185
parsopercularis_9	-0.307255	0.759978
supramarginal_8	-0.297834	0.767115
superiorparietal_8	-0.295239	0.769085
rostralmiddlefrontal_17	-0.290355	0.772796
lingual_14	-0.289118	0.773736
inferiortemporal_4	-0.285714	0.776327
lateralorbitofrontal_15	-0.283591	0.777944
precentral_11	-0.278404	0.781898
inferiorparietal_4	-0.264299	0.792681
insula_4	-0.25761	0.797809
medialorbitofrontal_5	-0.256178	0.798908
rostralanteriorcingulate_4	-0.245554	0.807074
supramarginal_18	-0.242984	0.809053
isthmuscingulate_3	-0.242438	0.809474
supramarginal_13	-0.237277	0.813452
superiorparietal_11	-0.235366	0.814926
fusiform_15	-0.223209	0.82432
paracentral_8	-0.208097	0.836033
superiorparietal_9	-0.19562	0.845733
inferiorparietal_5	-0.191993	0.848558
rostralmiddlefrontal_19	-0.191367	0.849045
precuneus_19	-0.170292	0.865496
superiorfrontal_21	-0.147305	0.883508
superiorfrontal_14	-0.143479	0.886512
supramarginal_9	-0.120964	0.904225
paracentral_9	-0.115739	0.908342
lateraloccipital_9	-0.10332	0.91814
superiorfrontal_26	-0.10313	0.91829
superiorfrontal_38	-0.101405	0.919651
superiorfrontal_13	-0.0910343	0.927844
insula_10	-0.0803043	0.936329
inferiorparietal_3	-0.0707054	0.943926
caudalanteriorcingulate_3	-0.0691331	0.945171
rostralmiddlefrontal_20	-0.0683777	0.945769
superiorfrontal_23	-0.0675713	0.946408
precentral_17	-0.0626718	0.950288
superiorfrontal_5	-0.0604015	0.952087
postcentral_7	-0.0435144	0.965472
precentral_19	-0.0409981	0.967467
caudalmiddlefrontal_11	-0.0398029	0.968415
posteriorcingulate_9	-0.0381782	0.969704
inferiorparietal_6	-0.0293564	0.976702
inferiorparietal_9	-0.0108939	0.991353
superiorfrontal_39	-0.00923408	0.992671
cuneus_3	-0.00824042	0.993459

## Sheet: Figure 3b-males
Region	t_value	p_value	FDR_sig
postcentral_14	-12.1363	9.8e-28	yes
postcentral_21	-11.772	1.87e-26	yes
lateraloccipital_2	-10.8	4.13e-23	yes
postcentral_2	-10.1132	8.08e-21	yes
pericalcarine_2	-9.64629	2.66e-19	yes
lateraloccipital_6	-9.3936	1.71e-18	yes
lateraloccipital_10	-9.08042	1.64e-17	yes
postcentral_29	-8.90002	5.95e-17	yes
superiorparietal_23	-8.86824	7.45e-17	yes
lateraloccipital_4	-8.57683	5.75e-16	yes
postcentral_12	-8.52945	7.99e-16	yes
lateraloccipital_1	-8.52335	8.33e-16	yes
lateraloccipital_20	-8.3445	2.85e-15	yes
postcentral_23	-8.32531	3.25e-15	yes
pericalcarine_7	-8.2602	5.06e-15	yes
postcentral_25	-8.16084	9.92e-15	yes
lateraloccipital_11	-8.12189	1.29e-14	yes
postcentral_17	-7.93371	4.53e-14	yes
pericalcarine_3	-7.88705	6.17e-14	yes
postcentral_24	-7.87458	6.7e-14	yes
postcentral_4	-7.80249	1.08e-13	yes
postcentral_30	-7.79846	1.11e-13	yes
paracentral_2	-7.78008	1.25e-13	yes
postcentral_20	-7.7213	1.83e-13	yes
superiortemporal_24	-7.68745	2.28e-13	yes
postcentral_16	-7.63916	3.12e-13	yes
postcentral_3	-7.63675	3.17e-13	yes
superiorparietal_9	-7.56715	4.97e-13	yes
postcentral_8	-7.56055	5.19e-13	yes
postcentral_1	-7.53317	6.19e-13	yes
postcentral_27	-7.48441	8.46e-13	yes
postcentral_10	-7.46826	9.38e-13	yes
postcentral_18	-7.28345	3.02e-12	yes
postcentral_31	-7.19994	5.09e-12	yes
superiorparietal_7	-7.17897	5.8e-12	yes
precentral_24	-7.16492	6.33e-12	yes
superiorparietal_13	-7.02656	1.49e-11	yes
lingual_5	-6.8658	3.95e-11	yes
cuneus_1	-6.80064	5.85e-11	yes
superiorparietal_3	-6.79867	5.92e-11	yes
pericalcarine_4	-6.79039	6.22e-11	yes
superiorparietal_29	-6.69927	1.07e-10	yes
postcentral_22	-6.64139	1.51e-10	yes
lateraloccipital_12	-6.59818	1.94e-10	yes
parsopercularis_10	-6.35382	8.01e-10	yes
lateraloccipital_7	-6.29396	1.13e-09	yes
postcentral_28	-6.28624	1.18e-09	yes
superiorparietal_20	-6.28323	1.2e-09	yes
inferiorparietal_17	-6.2324	1.6e-09	yes
pericalcarine_1	-6.15241	2.5e-09	yes
superiortemporal_3	-6.02759	4.99e-09	yes
transversetemporal_3	-6.0164	5.31e-09	yes
paracentral_8	-5.99394	6.01e-09	yes
cuneus_5	-5.91907	9.04e-09	yes
superiortemporal_18	-5.75639	2.17e-08	yes
precentral_14	-5.687	3.13e-08	yes
lateraloccipital_13	-5.64162	3.97e-08	yes
transversetemporal_4	-5.5996	4.94e-08	yes
superiorparietal_1	-5.53306	6.98e-08	yes
transversetemporal_1	-5.4331	1.17e-07	yes
pericalcarine_5	-5.3217	2.05e-07	yes
superiorparietal_26	-5.28973	2.4e-07	yes
lateraloccipital_22	-5.28922	2.41e-07	yes
paracentral_9	-5.27635	2.57e-07	yes
superiorparietal_27	-5.15402	4.7e-07	yes
postcentral_11	-5.07935	6.75e-07	yes
parstriangularis_2	-5.02952	8.58e-07	yes
postcentral_9	-4.99768	1e-06	yes
inferiorparietal_20	-4.95565	1.22e-06	yes
superiorparietal_16	-4.93134	1.37e-06	yes
precentral_7	-4.89907	1.6e-06	yes
parstriangularis_5	-4.69961	4.02e-06	yes
postcentral_26	-4.68968	4.2e-06	yes
superiorparietal_24	-4.68499	4.29e-06	yes
rostralmiddlefrontal_17	-4.66737	4.65e-06	yes
cuneus_6	-4.63335	5.42e-06	yes
superiorparietal_22	-4.56059	7.51e-06	yes
supramarginal_12	-4.50683	9.52e-06	yes
superiorparietal_10	-4.50604	9.55e-06	yes
lingual_13	-4.49463	1e-05	yes
precuneus_1	-4.44071	1.27e-05	yes
superiorparietal_15	-4.4301	1.33e-05	yes
superiortemporal_21	-4.36235	1.78e-05	yes
precentral_33	-4.3173	2.16e-05	yes
inferiorparietal_9	-4.29438	2.38e-05	yes
superiortemporal_16	-4.28387	2.49e-05	yes
pericalcarine_6	-4.27528	2.59e-05	yes
superiorparietal_5	-4.26692	2.68e-05	yes
cuneus_7	-4.26341	2.72e-05	yes
precentral_9	-4.25814	2.78e-05	yes
lateraloccipital_16	-4.22609	3.18e-05	yes
cuneus_4	-4.07851	5.85e-05	yes
lateraloccipital_19	-4.05505	6.43e-05	yes
superiorparietal_25	-4.01804	7.47e-05	yes
superiorparietal_14	-4.01748	7.48e-05	yes
superiorparietal_17	-4.00057	8.01e-05	yes
parsopercularis_5	-3.98989	8.36e-05	yes
superiortemporal_6	-3.98923	8.38e-05	yes
paracentral_3	-3.98683	8.46e-05	yes
postcentral_13	-3.97795	8.77e-05	yes
transversetemporal_2	-3.95767	9.5e-05	yes
superiorparietal_18	-3.95094	9.76e-05	yes
supramarginal_6	-3.9391	0.00010229	yes
superiortemporal_4	-3.87965	0.000129238	yes
parsopercularis_9	-3.87354	0.000132356	yes
superiorparietal_8	-3.86862	0.000134923	yes
postcentral_6	-3.84612	0.000147269	yes
superiortemporal_20	-3.82718	0.000158479	yes
inferiorparietal_5	-3.80104	0.000175286	yes
precentral_26	-3.71456	0.000243704	yes
precuneus_3	-3.70733	0.000250435	yes
inferiorparietal_8	-3.67928	0.000278279	yes
inferiorparietal_14	-3.59167	0.000385183	yes
lingual_1	-3.58736	0.000391329	yes
paracentral_4	-3.54318	0.000459868	yes
inferiorparietal_18	-3.4604	0.00061959	yes
inferiorparietal_6	-3.4392	0.00066813	yes
parsopercularis_2	-3.42917	0.000692304	yes
rostralmiddlefrontal_18	-3.42784	0.000695589	yes
superiortemporal_17	-3.4209	0.000712871	yes
precuneus_20	-3.40245	0.000760795	yes
supramarginal_15	-3.37803	0.000828875	yes
supramarginal_14	-3.34351	0.000934806	yes
precentral_20	-3.34201	0.000939685	yes
lateraloccipital_21	-3.3393	0.000948571	yes
lateraloccipital_14	-3.33595	0.000959628	yes
inferiorparietal_11	-3.33302	0.000969421	yes
supramarginal_13	-3.3081	0.0010565	yes
precentral_22	-3.24493	0.00131084	yes
precentral_10	-3.21693	0.00144082	yes
paracentral_10	-3.19988	0.00152572	yes
supramarginal_18	-3.13758	0.00187694	yes
inferiorparietal_7	-3.1007	0.00211856	yes
caudalmiddlefrontal_7	-3.09614	0.0021503	yes
supramarginal_2	-3.09439	0.00216266	yes
inferiorparietal_13	-3.01097	0.00283095	yes
parsopercularis_3	-2.97454	0.00317845	yes
lateraloccipital_9	-2.93199	0.0036335	yes
lateraloccipital_8	-2.92769	0.00368262	yes
supramarginal_16	-2.92666	0.00369448	yes
precuneus_4	-2.91274	0.00385829	yes
precentral_17	-2.91004	0.00389083	yes
parsopercularis_4	-2.90295	0.00397741	yes
superiorparietal_12	-2.90259	0.00398189	yes
paracentral_7	-2.83156	0.004953	yes
superiorfrontal_17	-2.82588	0.00503918	yes
lateraloccipital_15	-2.81707	0.00517568	yes
insula_10	-2.81367	0.00522928	yes
middletemporal_6	-2.80574	0.00535622	yes
precentral_6	-2.80559	0.00535871	yes
supramarginal_3	-2.79511	0.0055308	yes
rostralmiddlefrontal_14	-2.75827	0.0061761	yes
inferiorparietal_3	-2.75358	0.00626296	yes
parstriangularis_4	-2.75129	0.00630595	yes
fusiform_15	-2.72614	0.00679383	yes
lingual_3	-2.70648	0.00719898	yes
caudalmiddlefrontal_2	-2.68947	0.00756671	yes
supramarginal_7	-2.68727	0.00761556	yes
precentral_29	-2.67155	0.00797258	yes
precuneus_19	-2.67093	0.00798687	yes
rostralmiddlefrontal_9	-2.65612	0.00833751	yes
superiorparietal_21	-2.64485	0.00861355	yes
superiorparietal_19	-2.64409	0.00863232	yes
caudalmiddlefrontal_12	-2.64378	0.00863997	yes
superiorparietal_2	-2.62646	0.00908155	yes
rostralmiddlefrontal_11	-2.62346	0.00915989	yes
lingual_14	-2.60733	0.00959246	yes
lateraloccipital_18	-2.60298	0.00971217	yes
precentral_16	-2.6009	0.00976974	yes
precuneus_17	-2.58909	0.0101033	yes
inferiorparietal_1	-2.53033	0.0119191	yes
cuneus_3	-2.49292	0.0132218	yes
precentral_13	-2.49159	0.0132703	yes
precentral_32	-2.40651	0.0167247	yes
precentral_5	-2.40414	0.0168314	yes
fusiform_6	-2.38525	0.0177031	yes
cuneus_2	-2.37441	0.0182209	yes
precentral_4	-2.35313	0.0192768	yes
superiorparietal_11	-2.33938	0.0199877	yes
precuneus_10	-2.33302	0.0203236	yes
inferiorparietal_4	-2.28931	0.0227726	yes
precentral_11	-2.27991	0.0233315	yes
superiorparietal_6	-2.27685	0.0235164	yes
superiorparietal_4	-2.16833	0.030938
parstriangularis_1	-2.0893	0.0375436
caudalmiddlefrontal_6	-2.07402	0.0389509
supramarginal_11	-2.07304	0.0390421
supramarginal_5	-2.03368	0.0428845
caudalmiddlefrontal_8	-2.01614	0.0446975
precentral_18	-2.01182	0.0451544
precentral_31	-1.9713	0.0496302
lateraloccipital_3	-1.92223	0.0555466
precuneus_22	-1.88449	0.0604879
rostralmiddlefrontal_22	-1.87018	0.0624555
entorhinal_1	-1.83239	0.0679087
precentral_35	-1.8257	0.0689128
fusiform_17	-1.82319	0.069293
inferiorparietal_12	-1.79173	0.0742073
postcentral_15	-1.77128	0.0775544
lingual_12	-1.76159	0.0791811
precentral_1	-1.66479	0.0970228
superiorfrontal_26	-1.66151	0.0976809
rostralmiddlefrontal_4	-1.64576	0.100885
precentral_2	-1.6313	0.103901
superiorfrontal_6	-1.60933	0.108621
precuneus_16	-1.59405	0.112004
rostralmiddlefrontal_24	-1.59087	0.112717
rostralmiddlefrontal_12	-1.5288	0.127392
lingual_16	-1.50661	0.132987
caudalmiddlefrontal_1	-1.48318	0.139101
lingual_6	-1.47938	0.140113
precuneus_14	-1.4764	0.140909
lateraloccipital_17	-1.45525	0.14667
precentral_19	-1.40034	0.162471
inferiorparietal_22	-1.39891	0.162898
parahippocampal_4	-1.34804	0.178688
fusiform_10	-1.34074	0.181043
precuneus_6	-1.30869	0.191666
inferiorparietal_19	-1.29627	0.195903
lingual_15	-1.27602	0.202959
precentral_34	-1.27014	0.205041
lingual_8	-1.25186	0.211621
caudalmiddlefrontal_5	-1.24779	0.213103
superiorparietal_28	-1.23772	0.216811
superiorfrontal_15	-1.21126	0.22677
inferiorparietal_10	-1.18515	0.236918
parstriangularis_7	-1.17084	0.242614
parsorbitalis_1	-1.16898	0.243361
paracentral_1	-1.14226	0.254278
caudalmiddlefrontal_11	-1.13509	0.257266
lateraloccipital_5	-1.1281	0.2602
lingual_10	-1.10917	0.268268
precuneus_5	-1.10362	0.270662
superiortemporal_11	-1.10026	0.272123
rostralmiddlefrontal_10	-1.09991	0.272273
superiortemporal_26	-1.0994	0.272496
superiortemporal_23	-1.09758	0.273288
precuneus_11	-1.08797	0.277504
bankssts_1	-1.01802	0.309511
insula_9	-1.00749	0.314531
rostralmiddlefrontal_6	-0.999646	0.318307
parahippocampal_5	-0.995479	0.320325
superiorfrontal_14	-0.99215	0.321943
rostralmiddlefrontal_16	-0.965263	0.335209
entorhinal_2	-0.929144	0.353579
superiorfrontal_7	-0.927782	0.354284
lingual_9	-0.918369	0.359181
fusiform_5	-0.916081	0.360378
supramarginal_4	-0.876621	0.381411
superiorfrontal_8	-0.875949	0.381776
bankssts_3	-0.862294	0.389231
precuneus_18	-0.830547	0.406906
precentral_30	-0.798466	0.425247
lateraloccipital_23	-0.732451	0.464479
inferiorparietal_2	-0.711435	0.477381
superiortemporal_25	-0.697783	0.485866
superiorfrontal_34	-0.695783	0.487116
lingual_2	-0.694078	0.488183
fusiform_4	-0.660186	0.509653
supramarginal_20	-0.621761	0.534582
parsopercularis_7	-0.612131	0.540926
precuneus_15	-0.584284	0.559479
inferiortemporal_7	-0.571746	0.567932
postcentral_5	-0.544088	0.586795
precentral_3	-0.539327	0.590071
supramarginal_9	-0.52782	0.598024
precentral_12	-0.524754	0.600151
precuneus_7	-0.511284	0.609537
lingual_7	-0.48907	0.625158
parsorbitalis_4	-0.421108	0.673985
bankssts_5	-0.413497	0.679545
parstriangularis_6	-0.403452	0.68691
rostralmiddlefrontal_20	-0.392097	0.695271
lingual_4	-0.360392	0.718813
superiorfrontal_19	-0.328179	0.743011
frontalpole_1	-0.316499	0.751849
superiorfrontal_18	-0.309987	0.756792
rostralmiddlefrontal_15	-0.290642	0.771531
superiorfrontal_21	-0.287287	0.774095
caudalmiddlefrontal_4	-0.278961	0.780472
superiorfrontal_2	-0.259254	0.795621
parahippocampal_3	-0.258616	0.796113
lingual_17	-0.246071	0.805799
supramarginal_19	-0.242894	0.808257
precentral_8	-0.209956	0.833848
fusiform_1	-0.179653	0.857549
precuneus_8	-0.170053	0.865086
lingual_11	-0.115369	0.908231
precuneus_9	-0.0641312	0.948909
precentral_27	-0.0571869	0.954435
supramarginal_17	-0.0333795	0.973395

## Sheet: Figure 4a
variance	value	color
6.45273	C1 spatial	1
11.2111	C1 spatial	1
7.48277	C1 spatial	1
11.5393	C1 spatial	1
9.92961	C1 spatial	1
14.949	C1 spatial	1
10.3299	C1 spatial	1
10.1603	C1 spatial	1
14.7068	C1 spatial	1
10.7232	C1 spatial	1
9.74818	C1 spatial	1
13.7525	C1 spatial	1
16.1172	C1 spatial	1
11.3071	C1 spatial	1
9.77211	C1 spatial	1
8.93336	C1 spatial	1
8.86032	C1 spatial	1
9.72499	C1 spatial	1
7.99488	C1 spatial	1
7.97659	C1 spatial	1
7.2048	C1 spatial	1
10.0553	C1 spatial	1
7.71464	C1 spatial	1
10.5235	C1 spatial	1
12.8483	C1 spatial	1
6.07076	C1 spatial	1
5.60517	C1 spatial	1
11.4273	C1 spatial	1
8.57576	C1 spatial	1
9.12403	C1 spatial	1
7.03084	C1 spatial	1
10.1394	C1 spatial	1
15.37	C1 spatial	1
11.2569	C1 spatial	1
9.33727	C1 spatial	1
6.38886	C1 spatial	1
10.5613	C1 spatial	1
14.6641	C1 spatial	1
6.39938	C1 spatial	1
12.6324	C1 spatial	1
8.45022	C1 spatial	1
9.26634	C1 spatial	1
10.5775	C1 spatial	1
11.4715	C1 spatial	1
11.9447	C1 spatial	1
8.50676	C1 spatial	1
9.6104	C1 spatial	1
10.4124	C1 spatial	1
13.1482	C1 spatial	1
13.1912	C1 spatial	1
9.07876	C1 spatial	1
14.1461	C1 spatial	1
5.39443	C1 spatial	1
14.1015	C1 spatial	1
12.9755	C1 spatial	1
9.50315	C1 spatial	1
7.83384	C1 spatial	1
9.8429	C1 spatial	1
11.0566	C1 spatial	1
15.3361	C1 spatial	1
13.0795	C1 spatial	1
10.0617	C1 spatial	1
9.60594	C1 spatial	1
11.5486	C1 spatial	1
10.2545	C1 spatial	1
9.70102	C1 spatial	1
7.30688	C1 spatial	1
11.2253	C1 spatial	1
8.89021	C1 spatial	1
8.23878	C1 spatial	1
9.35509	C1 spatial	1
6.16751	C1 spatial	1
17.3785	C1 spatial	1
12.9044	C1 spatial	1
8.54146	C1 spatial	1
8.41651	C1 spatial	1
6.46839	C1 spatial	1
13.3577	C1 spatial	1
13.7367	C1 spatial	1
7.79969	C1 spatial	1
7.76167	C1 spatial	1
12.0496	C1 spatial	1
10.227	C1 spatial	1
13.7199	C1 spatial	1
15.1977	C1 spatial	1
18.5094	C1 spatial	1
8.40316	C1 spatial	1
15.2193	C1 spatial	1
11.2987	C1 spatial	1
5.83433	C1 spatial	1
11.4592	C1 spatial	1
14.5242	C1 spatial	1
14.0595	C1 spatial	1
12.8781	C1 spatial	1
14.7044	C1 spatial	1
9.25923	C1 spatial	1
10.4161	C1 spatial	1
15.5532	C1 spatial	1
13.0125	C1 spatial	1
12.9789	C1 spatial	1
12.9972	C1 spatial	1
12.1573	C1 spatial	1
11.6965	C1 spatial	1
11.3165	C1 spatial	1
14.681	C1 spatial	1
10.2953	C1 spatial	1
9.63992	C1 spatial	1
7.86379	C1 spatial	1
14.2408	C1 spatial	1
6.4622	C1 spatial	1
9.21164	C1 spatial	1
12.8689	C1 spatial	1
9.15607	C1 spatial	1
11.972	C1 spatial	1
11.3705	C1 spatial	1
9.1484	C1 spatial	1
7.09753	C1 spatial	1
6.54699	C1 spatial	1
8.21965	C1 spatial	1
7.87321	C1 spatial	1
10.3269	C1 spatial	1
11.5667	C1 spatial	1
9.83137	C1 spatial	1
7.81328	C1 spatial	1
9.8838	C1 spatial	1
8.62673	C1 spatial	1
8.71506	C1 spatial	1
18.9441	C1 spatial	1
14.229	C1 spatial	1
8.46356	C1 spatial	1
12.2483	C1 spatial	1
11.5388	C1 spatial	1
7.89359	C1 spatial	1
9.278	C1 spatial	1
7.57576	C1 spatial	1
10.6328	C1 spatial	1
7.74987	C1 spatial	1
16.549	C1 spatial	1
11.602	C1 spatial	1
10.9028	C1 spatial	1
10.0721	C1 spatial	1
17.0007	C1 spatial	1
11.0891	C1 spatial	1
13.5089	C1 spatial	1
11.8816	C1 spatial	1
19.7189	C1 spatial	1
9.62305	C1 spatial	1
7.13995	C1 spatial	1
11.297	C1 spatial	1
8.79117	C1 spatial	1
7.1047	C1 spatial	1
11.8982	C1 spatial	1
14.2873	C1 spatial	1
11.8841	C1 spatial	1
8.56361	C1 spatial	1
7.42203	C1 spatial	1
13.4876	C1 spatial	1
8.04253	C1 spatial	1
6.45719	C1 spatial	1
11.574	C1 spatial	1
7.2763	C1 spatial	1
16.2604	C1 spatial	1
10.3032	C1 spatial	1
6.43069	C1 spatial	1
7.11586	C1 spatial	1
7.72168	C1 spatial	1
12.5079	C1 spatial	1
11.0849	C1 spatial	1
12.9224	C1 spatial	1
10.4406	C1 spatial	1
12.0716	C1 spatial	1
17.3255	C1 spatial	1
11.953	C1 spatial	1
9.80498	C1 spatial	1
16.7402	C1 spatial	1
12.2687	C1 spatial	1
12.6724	C1 spatial	1
11.7533	C1 spatial	1
13.5102	C1 spatial	1
14.6072	C1 spatial	1
6.13025	C1 spatial	1
12.8416	C1 spatial	1
12.5708	C1 spatial	1
16.3741	C1 spatial	1
15.6265	C1 spatial	1
11.3997	C1 spatial	1
14.6997	C1 spatial	1
11.2358	C1 spatial	1
12.8316	C1 spatial	1
12.6386	C1 spatial	1
17.5187	C1 spatial	1
13.2023	C1 spatial	1
12.4057	C1 spatial	1
12.9665	C1 spatial	1
11.9471	C1 spatial	1
15.342	C1 spatial	1
14.2606	C1 spatial	1
6.98548	C1 spatial	1
8.56506	C1 spatial	1
9.82493	C1 spatial	1
13.5657	C1 spatial	1
15.1664	C1 spatial	1
5.81647	C1 spatial	1
7.39679	C1 spatial	1
12.5637	C1 spatial	1
7.72916	C1 spatial	1
10.0304	C1 spatial	1
14.4805	C1 spatial	1
9.03063	C1 spatial	1
9.92401	C1 spatial	1
15.055	C1 spatial	1
10.6403	C1 spatial	1
9.10753	C1 spatial	1
9.6782	C1 spatial	1
6.77502	C1 spatial	1
7.75406	C1 spatial	1
17.8601	C1 spatial	1
8.1082	C1 spatial	1
9.15095	C1 spatial	1
10.5884	C1 spatial	1
11.5973	C1 spatial	1
7.18665	C1 spatial	1
11.5591	C1 spatial	1
12.7794	C1 spatial	1
6.87907	C1 spatial	1
6.86616	C1 spatial	1
8.52154	C1 spatial	1
8.33326	C1 spatial	1
11.065	C1 spatial	1
11.0358	C1 spatial	1
8.45683	C1 spatial	1
11.147	C1 spatial	1
12.1959	C1 spatial	1
9.20021	C1 spatial	1
7.03694	C1 spatial	1
11.312	C1 spatial	1
12.4483	C1 spatial	1
9.01427	C1 spatial	1
8.48047	C1 spatial	1
13.0778	C1 spatial	1
12.6486	C1 spatial	1
7.45886	C1 spatial	1
10.777	C1 spatial	1
14.9966	C1 spatial	1
15.1134	C1 spatial	1
17.0809	C1 spatial	1
6.65217	C1 spatial	1
15.1808	C1 spatial	1
13.6495	C1 spatial	1
9.30089	C1 spatial	1
8.55115	C1 spatial	1
9.35432	C1 spatial	1
6.49613	C1 spatial	1
8.87345	C1 spatial	1
9.25425	C1 spatial	1
9.61808	C1 spatial	1
11.7	C1 spatial	1
9.32029	C1 spatial	1
16.3026	C1 spatial	1
6.05569	C1 spatial	1
19.1245	C1 spatial	1
13.813	C1 spatial	1
9.73643	C1 spatial	1
9.18327	C1 spatial	1
10.4677	C1 spatial	1
5.0041	C1 spatial	1
5.77701	C1 spatial	1
7.32129	C1 spatial	1
18.0137	C1 spatial	1
11.6796	C1 spatial	1
7.77689	C1 spatial	1
10.6134	C1 spatial	1
12.6969	C1 spatial	1
7.79818	C1 spatial	1
8.65967	C1 spatial	1
9.99553	C1 spatial	1
10.6844	C1 spatial	1
6.26653	C1 spatial	1
7.23968	C1 spatial	1
6.58275	C1 spatial	1
11.4162	C1 spatial	1
10.4483	C1 spatial	1
11.064	C1 spatial	1
4.79887	C1 spatial	1
8.4887	C1 spatial	1
14.5513	C1 spatial	1
10.692	C1 spatial	1
11.0244	C1 spatial	1
11.0229	C1 spatial	1
12.8822	C1 spatial	1
8.93361	C1 spatial	1
12.1254	C1 spatial	1
7.59035	C1 spatial	1
10.0102	C1 spatial	1
6.36373	C1 spatial	1
11.8048	C1 spatial	1
10.268	C1 spatial	1
10.6088	C1 spatial	1
8.70039	C1 spatial	1
9.1425	C1 spatial	1
16.4612	C1 spatial	1
7.58774	C1 spatial	1
16.2024	C1 spatial	1
13.0602	C1 spatial	1
14.1903	C1 spatial	1
14.4153	C1 spatial	1
10.4452	C1 spatial	1
7.20512	C1 spatial	1
15.7718	C1 spatial	1
6.5125	C1 spatial	1
13.5921	C1 spatial	1
11.8667	C1 spatial	1
13.224	C1 spatial	1
8.06248	C1 spatial	1
7.29008	C1 spatial	1
11.4241	C1 spatial	1
10.1335	C1 spatial	1
16.0768	C1 spatial	1
15.6054	C1 spatial	1
12.3683	C1 spatial	1
11.1665	C1 spatial	1
7.6572	C1 spatial	1
13.5824	C1 spatial	1
4.92882	C1 spatial	1
14.8622	C1 spatial	1
16.7465	C1 spatial	1
12.1543	C1 spatial	1
11.4847	C1 spatial	1
19.8117	C1 spatial	1
12.6304	C1 spatial	1
16.0528	C1 spatial	1
5.31594	C1 spatial	1
11.8326	C1 spatial	1
9.41343	C1 spatial	1
12.437	C1 spatial	1
11.5912	C1 spatial	1
8.50134	C1 spatial	1
8.43844	C1 spatial	1
10.0443	C1 spatial	1
10.7614	C1 spatial	1
13.8171	C1 spatial	1
11.1412	C1 spatial	1
16.5869	C1 spatial	1
11.2856	C1 spatial	1
7.50025	C1 spatial	1
16.3368	C1 spatial	1
10.5187	C1 spatial	1
8.93912	C1 spatial	1
12.8194	C1 spatial	1
12.8962	C1 spatial	1
7.53194	C1 spatial	1
12.1305	C1 spatial	1
9.67464	C1 spatial	1
11.1825	C1 spatial	1
15.2267	C1 spatial	1
10.2146	C1 spatial	1
11.3357	C1 spatial	1
7.71284	C1 spatial	1
11.5646	C1 spatial	1
9.95566	C1 spatial	1
9.8779	C1 spatial	1
9.08987	C1 spatial	1
7.06493	C1 spatial	1
6.67642	C1 spatial	1
16.7708	C1 spatial	1
12.3543	C1 spatial	1
9.34404	C1 spatial	1
9.72446	C1 spatial	1
8.93772	C1 spatial	1
13.1933	C1 spatial	1
10.6018	C1 spatial	1
14.3116	C1 spatial	1
9.56896	C1 spatial	1
7.03204	C1 spatial	1
11.0368	C1 spatial	1
7.57253	C1 spatial	1
8.98964	C1 spatial	1
9.4631	C1 spatial	1
7.44984	C1 spatial	1
6.59546	C1 spatial	1
10.779	C1 spatial	1
8.85167	C1 spatial	1
5.73803	C1 spatial	1
13.679	C1 spatial	1
10.2625	C1 spatial	1
10.7436	C1 spatial	1
10.3525	C1 spatial	1
9.15539	C1 spatial	1
10.043	C1 spatial	1
13.1593	C1 spatial	1
9.34906	C1 spatial	1
13.6031	C1 spatial	1
13.401	C1 spatial	1
11.0117	C1 spatial	1
8.9555	C1 spatial	1
12.0779	C1 spatial	1
12.7002	C1 spatial	1
14.8268	C1 spatial	1
9.51534	C1 spatial	1
10.3211	C1 spatial	1
13.7592	C1 spatial	1
12.2834	C1 spatial	1
18.5294	C1 spatial	1
11.5304	C1 spatial	1
9.80474	C1 spatial	1
9.81996	C1 spatial	1
10.924	C1 spatial	1
9.71905	C1 spatial	1
15.2259	C1 spatial	1
10.4836	C1 spatial	1
7.46619	C1 spatial	1
5.70067	C1 spatial	1
6.19225	C1 spatial	1
9.93135	C1 spatial	1
14.3341	C1 spatial	1
8.84998	C1 spatial	1
9.8193	C1 spatial	1
14.6481	C1 spatial	1
11.1883	C1 spatial	1
6.3874	C1 spatial	1
12.5228	C1 spatial	1
8.87554	C1 spatial	1
7.34702	C1 spatial	1
17.8762	C1 spatial	1
14.4968	C1 spatial	1
10.0558	C1 spatial	1
13.7608	C1 spatial	1
8.54773	C1 spatial	1
8.81115	C1 spatial	1
7.26472	C1 spatial	1
8.30203	C1 spatial	1
14.6205	C1 spatial	1
8.74568	C1 spatial	1
7.02915	C1 spatial	1
8.85919	C1 spatial	1
7.97576	C1 spatial	1
7.6257	C1 spatial	1
9.63012	C1 spatial	1
8.10779	C1 spatial	1
8.21645	C1 spatial	1
9.68373	C1 spatial	1
15.3218	C1 spatial	1
10.3634	C1 spatial	1
11.0584	C1 spatial	1
10.0995	C1 spatial	1
7.57635	C1 spatial	1
6.9128	C1 spatial	1
10.7118	C1 spatial	1
7.34891	C1 spatial	1
12.3446	C1 spatial	1
14.7381	C1 spatial	1
11.4128	C1 spatial	1
8.07079	C1 spatial	1
8.27236	C1 spatial	1
7.83679	C1 spatial	1
6.64149	C1 spatial	1
13.6956	C1 spatial	1
6.84777	C1 spatial	1
11.5997	C1 spatial	1
8.11522	C1 spatial	1
10.2662	C1 spatial	1
7.99628	C1 spatial	1
13.9106	C1 spatial	1
9.32465	C1 spatial	1
7.70154	C1 spatial	1
12.2545	C1 spatial	1
10.347	C1 spatial	1
14.4709	C1 spatial	1
10.7754	C1 spatial	1
12.2423	C1 spatial	1
8.62041	C1 spatial	1
8.356	C1 spatial	1
11.228	C1 spatial	1
7.99563	C1 spatial	1
11.7046	C1 spatial	1
6.85141	C1 spatial	1
11.3652	C1 spatial	1
10.8586	C1 spatial	1
12.9854	C1 spatial	1
15.2458	C1 spatial	1
12.6107	C1 spatial	1
9.36141	C1 spatial	1
10.6634	C1 spatial	1
11.3417	C1 spatial	1
16.3117	C1 spatial	1
10.5121	C1 spatial	1
9.45129	C1 spatial	1
10.2208	C1 spatial	1
18.4322	C1 spatial	1
14.5046	C1 spatial	1
10.9689	C1 spatial	1
16.6698	C1 spatial	1
6.1237	C1 spatial	1
15.411	C1 spatial	1
8.98665	C1 spatial	1
17.9776	C1 spatial	1
11.7504	C1 spatial	1
10.3024	C1 spatial	1
11.8594	C1 spatial	1
9.37881	C1 spatial	1
18.7123	C1 spatial	1
10.4448	C1 spatial	1
12.025	C1 spatial	1
12.1641	C1 spatial	1
11.8821	C1 spatial	1
7.05921	C1 spatial	1
9.77906	C1 spatial	1
7.76826	C1 spatial	1
10.8659	C1 spatial	1
10.9694	C1 spatial	1
7.44515	C1 spatial	1
5.51556	C1 spatial	1
12.8036	C1 spatial	1
7.12967	C1 spatial	1
13.0716	C1 spatial	1
7.54492	C1 spatial	1
6.89461	C1 spatial	1
6.15987	C1 spatial	1
9.71624	C1 spatial	1
11.3779	C1 spatial	1
11.7198	C1 spatial	1
12.0271	C1 spatial	1
15.5039	C1 spatial	1
11.4687	C1 spatial	1
9.20714	C1 spatial	1
13.6363	C1 spatial	1
11.8511	C1 spatial	1
13.1903	C1 spatial	1
8.22099	C1 spatial	1
13.9223	C1 spatial	1
7.47479	C1 spatial	1
6.97191	C1 spatial	1
11.5311	C1 spatial	1
11.5453	C1 spatial	1
10.059	C1 spatial	1
12.1991	C1 spatial	1
8.5687	C1 spatial	1
9.97019	C1 spatial	1
16.1684	C1 spatial	1
10.8349	C1 spatial	1
10.3032	C1 spatial	1
10.1238	C1 spatial	1
13.292	C1 spatial	1
13.9721	C1 spatial	1
11.1654	C1 spatial	1
14.6872	C1 spatial	1
16.5702	C1 spatial	1
18.6183	C1 spatial	1
7.74424	C1 spatial	1
10.3049	C1 spatial	1
16.4181	C1 spatial	1
6.86729	C1 spatial	1
13.4248	C1 spatial	1
9.52433	C1 spatial	1
8.70102	C1 spatial	1
8.96007	C1 spatial	1
7.51297	C1 spatial	1
6.66823	C1 spatial	1
11.9573	C1 spatial	1
12.9267	C1 spatial	1
6.91422	C1 spatial	1
9.64862	C1 spatial	1
15.1413	C1 spatial	1
14.2152	C1 spatial	1
15.1097	C1 spatial	1
11.0395	C1 spatial	1
6.53721	C1 spatial	1
10.1509	C1 spatial	1
12.2568	C1 spatial	1
12.5634	C1 spatial	1
11.1105	C1 spatial	1
12.3516	C1 spatial	1
8.44391	C1 spatial	1
16.4006	C1 spatial	1
12.002	C1 spatial	1
10.852	C1 spatial	1
5.44173	C1 spatial	1
8.6404	C1 spatial	1
14.0523	C1 spatial	1
12.1292	C1 spatial	1
10.4318	C1 spatial	1
8.57357	C1 spatial	1
11.9965	C1 spatial	1
15.6231	C1 spatial	1
10.0072	C1 spatial	1
10.4947	C1 spatial	1
9.75845	C1 spatial	1
11.4423	C1 spatial	1
8.28791	C1 spatial	1
10.0347	C1 spatial	1
7.23661	C1 spatial	1
10.5825	C1 spatial	1
12.7141	C1 spatial	1
9.79149	C1 spatial	1
6.98517	C1 spatial	1
15.2477	C1 spatial	1
12.6082	C1 spatial	1
13.0541	C1 spatial	1
12.5808	C1 spatial	1
13.3797	C1 spatial	1
10.4322	C1 spatial	1
16.1702	C1 spatial	1
7.99387	C1 spatial	1
11.1424	C1 spatial	1
14.6715	C1 spatial	1
11.8073	C1 spatial	1
6.9798	C1 spatial	1
12.7218	C1 spatial	1
12.5074	C1 spatial	1
13.5383	C1 spatial	1
9.94921	C1 spatial	1
8.08285	C1 spatial	1
13.5041	C1 spatial	1
11.0681	C1 spatial	1
13.0983	C1 spatial	1
12.3749	C1 spatial	1
12.8747	C1 spatial	1
9.83339	C1 spatial	1
10.1662	C1 spatial	1
8.32014	C1 spatial	1
11.0327	C1 spatial	1
9.48172	C1 spatial	1
9.92129	C1 spatial	1
10.9853	C1 spatial	1
15.6152	C1 spatial	1
8.47127	C1 spatial	1
6.1713	C1 spatial	1
16.3079	C1 spatial	1
8.87251	C1 spatial	1
9.64421	C1 spatial	1
11.4691	C1 spatial	1
8.33464	C1 spatial	1
7.36609	C1 spatial	1
12.1213	C1 spatial	1
9.52243	C1 spatial	1
5.01794	C1 spatial	1
9.59245	C1 spatial	1
9.27786	C1 spatial	1
7.58613	C1 spatial	1
13.4619	C1 spatial	1
12.0492	C1 spatial	1
8.63765	C1 spatial	1
10.8261	C1 spatial	1
7.62371	C1 spatial	1
8.8548	C1 spatial	1
13.5082	C1 spatial	1
12.1786	C1 spatial	1
11.0583	C1 spatial	1
10.2925	C1 spatial	1
10.1105	C1 spatial	1
7.26864	C1 spatial	1
10.1992	C1 spatial	1
12.6382	C1 spatial	1
10.2889	C1 spatial	1
9.23909	C1 spatial	1
10.4542	C1 spatial	1
12.8832	C1 spatial	1
13.6639	C1 spatial	1
7.85957	C1 spatial	1
7.85268	C1 spatial	1
6.87948	C1 spatial	1
15.9008	C1 spatial	1
7.79027	C1 spatial	1
11.8874	C1 spatial	1
8.00129	C1 spatial	1
9.49209	C1 spatial	1
9.34903	C1 spatial	1
11.5045	C1 spatial	1
9.10396	C1 spatial	1
9.48854	C1 spatial	1
15.529	C1 spatial	1
13.0041	C1 spatial	1
10.9571	C1 spatial	1
8.12276	C1 spatial	1
10.0394	C1 spatial	1
10.6305	C1 spatial	1
13.3733	C1 spatial	1
12.1629	C1 spatial	1
6.61274	C1 spatial	1
7.3345	C1 spatial	1
14.5243	C1 spatial	1
10.5182	C1 spatial	1
11.7288	C1 spatial	1
12.2599	C1 spatial	1
10.1449	C1 spatial	1
8.53159	C1 spatial	1
7.16005	C1 spatial	1
10.6638	C1 spatial	1
14.3385	C1 spatial	1
12.6058	C1 spatial	1
7.49752	C1 spatial	1
6.6782	C1 spatial	1
8.33773	C1 spatial	1
11.2065	C1 spatial	1
6.31137	C1 spatial	1
9.3826	C1 spatial	1
6.44151	C1 spatial	1
11.0557	C1 spatial	1
15.6006	C1 spatial	1
6.3962	C1 spatial	1
11.0575	C1 spatial	1
10.8025	C1 spatial	1
6.24278	C1 spatial	1
13.0699	C1 spatial	1
7.57354	C1 spatial	1
10.8144	C1 spatial	1
8.04862	C1 spatial	1
8.55541	C1 spatial	1
9.97988	C1 spatial	1
11.5241	C1 spatial	1
7.67481	C1 spatial	1
9.31768	C1 spatial	1
14.1115	C1 spatial	1
16.0832	C1 spatial	1
9.79516	C1 spatial	1
11.037	C1 spatial	1
9.96911	C1 spatial	1
10.2059	C1 spatial	1
12.5722	C1 spatial	1
13.3274	C1 spatial	1
11.5486	C1 spatial	1
9.57297	C1 spatial	1
8.08191	C1 spatial	1
10.401	C1 spatial	1
11.5894	C1 spatial	1
10.4453	C1 spatial	1
12.094	C1 spatial	1
12.9425	C1 spatial	1
9.18422	C1 spatial	1
9.47571	C1 spatial	1
11.8709	C1 spatial	1
9.96483	C1 spatial	1
11.5841	C1 spatial	1
10.8324	C1 spatial	1
12.9546	C1 spatial	1
8.22013	C1 spatial	1
8.93687	C1 spatial	1
7.23505	C1 spatial	1
10.4934	C1 spatial	1
7.63563	C1 spatial	1
7.8138	C1 spatial	1
5.62465	C1 spatial	1
9.82065	C1 spatial	1
12.9635	C1 spatial	1
8.39159	C1 spatial	1
12.9744	C1 spatial	1
11.0423	C1 spatial	1
11.0452	C1 spatial	1
13.4811	C1 spatial	1
11.9765	C1 spatial	1
19.2436	C1 spatial	1
12.9298	C1 spatial	1
8.67197	C1 spatial	1
10.4868	C1 spatial	1
8.72262	C1 spatial	1
9.89966	C1 spatial	1
11.5032	C1 spatial	1
9.07922	C1 spatial	1
5.68511	C1 spatial	1
7.96636	C1 spatial	1
8.45418	C1 spatial	1
13.477	C1 spatial	1
11.2446	C1 spatial	1
12.6702	C1 spatial	1
15.8002	C1 spatial	1
5.94238	C1 spatial	1
12.8357	C1 spatial	1
10.8419	C1 spatial	1
16.527	C1 spatial	1
9.32598	C1 spatial	1
10.1266	C1 spatial	1
6.09763	C1 spatial	1
12.826	C1 spatial	1
9.45804	C1 spatial	1
7.32531	C1 spatial	1
9.26486	C1 spatial	1
7.16743	C1 spatial	1
7.62196	C1 spatial	1
13.3224	C1 spatial	1
8.29976	C1 spatial	1
9.28297	C1 spatial	1
6.21111	C1 spatial	1
9.52321	C1 spatial	1
11.9059	C1 spatial	1
8.70983	C1 spatial	1
8.70593	C1 spatial	1
13.6266	C1 spatial	1
7.53971	C1 spatial	1
13.9538	C1 spatial	1
7.5014	C1 spatial	1
10.1533	C1 spatial	1
11.5704	C1 spatial	1
11.0135	C1 spatial	1
10.9998	C1 spatial	1
6.71032	C1 spatial	1
11.7458	C1 spatial	1
16.1412	C1 spatial	1
11.7024	C1 spatial	1
8.62647	C1 spatial	1
11.2438	C1 spatial	1
12.2059	C1 spatial	1
11.088	C1 spatial	1
6.22593	C1 spatial	1
14.3583	C1 spatial	1
9.2402	C1 spatial	1
10.0946	C1 spatial	1
15.5046	C1 spatial	1
15.414	C1 spatial	1
7.52981	C1 spatial	1
12.3028	C1 spatial	1
6.61083	C1 spatial	1
12.1412	C1 spatial	1
9.23723	C1 spatial	1
12.4979	C1 spatial	1
23.6396	C1 spatial	1
10.4078	C1 spatial	1
8.49726	C1 spatial	1
10.5781	C1 spatial	1
7.90247	C1 spatial	1
11.536	C1 spatial	1
7.76153	C1 spatial	1
6.90702	C1 spatial	1
10.0541	C1 spatial	1
8.16232	C1 spatial	1
14.4899	C1 spatial	1
8.46525	C1 spatial	1
8.84989	C1 spatial	1
7.98214	C1 spatial	1
9.06624	C1 spatial	1
17.4623	C1 spatial	1
10.3388	C1 spatial	1
7.43926	C1 spatial	1
11.3786	C1 spatial	1
11.4105	C1 spatial	1
6.51168	C1 spatial	1
6.29945	C1 spatial	1
10.2155	C1 spatial	1
13.5083	C1 spatial	1
9.69106	C1 spatial	1
12.8363	C1 spatial	1
7.82207	C1 spatial	1
14.2831	C1 spatial	1
13.0036	C1 spatial	1
10.2174	C1 spatial	1
10.0785	C1 spatial	1
13.4277	C1 spatial	1
9.7818	C1 spatial	1
16.2318	C1 spatial	1
8.55357	C1 spatial	1
12.5621	C1 spatial	1
11.8168	C1 spatial	1
7.2952	C1 spatial	1
11.3521	C1 spatial	1
10.4768	C1 spatial	1
13.2003	C1 spatial	1
11.6682	C1 spatial	1
9.5755	C1 spatial	1
12.42	C1 spatial	1
10.9835	C1 spatial	1
13.2839	C1 spatial	1
8.63234	C1 spatial	1
9.20878	C1 spatial	1
8.50183	C1 spatial	1
9.97216	C1 spatial	1
11.8065	C1 spatial	1
14.2094	C1 spatial	1
10.1018	C1 spatial	1
8.61361	C1 spatial	1
13.6177	C1 spatial	1
9.41907	C1 spatial	1
6.89656	C1 spatial	1
7.68479	C1 spatial	1
12.9263	C1 spatial	1
10.0792	C1 spatial	1
13.5801	C1 spatial	1
13.2188	C1 spatial	1
10.3308	C1 spatial	1
10.1077	C1 spatial	1
16.3953	C1 spatial	1
8.06097	C1 spatial	1
8.36124	C1 spatial	1
12.5158	C1 spatial	1
13.4147	C1 spatial	1
15.3445	C1 spatial	1
11.9531	C1 spatial	1
11.4908	C1 spatial	1
14.0186	C1 spatial	1
8.86967	C1 spatial	1
18.9555	C1 spatial	1
8.70152	C1 spatial	1
7.63498	C1 spatial	1
14.8472	C1 spatial	1
12.2154	C1 spatial	1
12.8599	C1 spatial	1
14.1769	C1 spatial	1
7.96666	C1 spatial	1
12.1864	C1 spatial	1
9.22026	C1 spatial	1
9.81576	C1 spatial	1
14.8984	C1 spatial	1
6.21868	C1 spatial	1
7.42786	C1 spatial	1
6.87158	C1 spatial	1
6.48324	C1 spatial	1
13.1459	C1 spatial	1
9.68491	C1 spatial	1
9.69714	C1 spatial	1
11.9892	C1 spatial	1
11.7197	C1 spatial	1
12.7931	C1 spatial	1
7.47127	C1 spatial	1
14.3625	C1 spatial	1
15.1262	C1 spatial	1
10.1246	C1 spatial	1
8.23361	C1 spatial	1
13.0369	C1 spatial	1
14.8363	C1 spatial	1
16.2644	C1 spatial	1
12.0466	C1 spatial	1
8.37205	C1 spatial	1
15.6376	C1 spatial	1
8.81382	C1 spatial	1
6.37168	C1 spatial	1
13.1336	C1 spatial	1
11.2446	C1 spatial	1
12.0582	C1 spatial	1
12.9279	C1 spatial	1
6.60826	C1 spatial	1
12.188	C1 spatial	1
16.0106	C1 spatial	1
11.0689	C1 spatial	1
10.262	C1 spatial	1
14.2913	C1 spatial	1
15.6712	C1 spatial	1
6.79318	C1 spatial	1
7.84774	C1 spatial	1
8.16307	C1 spatial	1
8.02065	C1 spatial	1
7.93319	C1 spatial	1
9.10637	C1 spatial	1
10.869	C1 spatial	1
11.1266	C1 spatial	1
11.1433	C1 spatial	1
17.826	C1 spatial	1
15.7757	C1 spatial	1
10.0996	C1 spatial	1
9.87964	C1 spatial	1
9.30843	C1 spatial	1
9.82865	C1 spatial	1
12.4721	C1 spatial	1
4.71537	C1 spatial	1
11.4543	C1 spatial	1
10.1252	C1 spatial	1
9.84682	C1 spatial	1
9.46188	C1 spatial	1
12.9795	C1 spatial	1
7.11013	C1 spatial	1
13.4948	C1 spatial	1
13.9285	C1 spatial	1
12.4938	C1 spatial	1
8.70947	C1 spatial	1
5.74831	C1 spatial	1
11.3053	C1 spatial	1
8.74168	C1 spatial	1
8.4718	C1 spatial	1
9.16955	C1 spatial	1
9.69253	C1 spatial	1
8.77426	C1 spatial	1
9.00333	C1 spatial	1
7.2453	C1 spatial	1
12.516	C1 spatial	1
6.73529	C1 spatial	1
7.00484	C1 spatial	1
8.29732	C1 spatial	1
12.1122	C1 spatial	1
5.75754	C1 spatial	1
16.6061	C1 spatial	1
15.2522	C1 spatial	1
9.71578	C1 spatial	1
5.28278	C1 spatial	1
7.93535	C1 spatial	1
11.1286	C1 spatial	1
6.59711	C1 spatial	1
9.00197	C1 spatial	1
14.8232	C1 spatial	1
7.57669	C1 spatial	1
15.4487	C1 spatial	1
11.5845	C1 spatial	1
4.86	C1 spatial	1
13.5204	C1 spatial	1
9.80299	C1 spatial	1
13.0002	C1 spatial	1
8.79419	C1 spatial	1
11.4759	C1 spatial	1
9.44591	C1 spatial	1
8.51409	C1 spatial	1
14.4823	C1 spatial	1
14.8394	C1 spatial	1
10.4258	C1 spatial	1
11.8496	C1 spatial	1
11.026	C1 spatial	1
6.55925	C1 spatial	1
12.3034	C1 spatial	1
12.5668	C1 spatial	1
7.28804	C1 spatial	1
13.8809	C1 spatial	1
10.3607	C1 spatial	1
10.8729	C1 spatial	1
10.4806	C1 spatial	1
8.55427	C1 spatial	1
9.31102	C1 spatial	1
6.82034	C1 spatial	1
11.1503	C1 spatial	1
11.9568	C1 spatial	1
14.5777	C1 spatial	1
12.3774	C1 spatial	1
19.017	C1 spatial	1
7.41845	C1 spatial	1
6.5193	C1 spatial	1
12.613	C1 spatial	1
9.0522	C1 spatial	1
8.73439	C1 spatial	1
12.6616	C1 spatial	1
15.1445	C1 spatial	1
12.2351	C1 spatial	1
9.8421	C1 spatial	1
11.0589	C1 spatial	1
13.5714	C1 spatial	1
10.9737	C1 spatial	1
6.98366	C1 spatial	1
6.53948	C1 spatial	1
12.0854	C1 spatial	1
13.6883	C1 spatial	1
12.3648	C1 spatial	1
15.3494	C1 spatial	1
8.30777	C1 spatial	1
7.99711	C1 spatial	1
5.71804	C1 spatial	1
10.8857	C1 spatial	1
10.6916	C1 spatial	1
13.2371	C1 spatial	1
10.4563	C1 spatial	1
12.0291	C1 spatial	1
10.0342	C1 spatial	1
12.9749	C1 spatial	1
10.1527	C1 spatial	1
10.1277	C1 spatial	1
12.0118	C1 spatial	1
19.435	C1 spatial	1
6.21892	C1 spatial	1
14.4526	C1 spatial	1
5.41852	C1 spatial	1
8.2896	C1 spatial	1
11.4813	C1 spatial	1
12.2198	C1 spatial	1
14.1741	C1 spatial	1
15.2202	C1 spatial	1
14.4871	C1 spatial	1
10.3739	C1 spatial	1
11.1026	C1 spatial	1
10.2688	C1 spatial	1
10.6502	C1 spatial	1
10.5298	C1 spatial	1
8.76557	C1 spatial	1
15.4736	C1 spatial	1
9.34598	C1 spatial	1
13.1569	C1 spatial	1
17.7046	C1 spatial	1
6.37545	C1 spatial	1
11.3273	C1 spatial	1
8.71727	C1 spatial	1
6.90904	C1 spatial	1
5.91101	C1 spatial	1
12.5824	C1 spatial	1
7.16466	C1 spatial	1
14.4236	C1 spatial	1
6.99387	C1 spatial	1
15.2196	C1 spatial	1
11.4279	C1 spatial	1
8.56843	C1 spatial	1
12.2234	C1 spatial	1
14.3034	C1 spatial	1
13.003	C1 spatial	1
7.30583	C1 spatial	1
14.5421	C1 spatial	1
10.3628	C1 spatial	1
10.5418	C1 spatial	1
15.462	C1 spatial	1
12.7622	C1 spatial	1
13.8244	C1 spatial	1
13.2279	C1 spatial	1
11.2874	C1 spatial	1
12.5185	C1 spatial	1
14.9181	C1 spatial	1
12.7552	C1 spatial	1
11.0946	C1 spatial	1
12.2954	C1 spatial	1
10.9301	C1 spatial	1
7.87921	C1 spatial	1
10.3614	C1 spatial	1
11.2046	C1 spatial	1
21.7939	C1 spatial	1
10.653	C1 spatial	1
6.5583	C1 spatial	1
12.5367	C1 spatial	1
6.58736	C1 spatial	1
8.96062	C1 spatial	1
10.301	C1 spatial	1
10.8209	C1 spatial	1
11.0944	C1 spatial	1
7.42262	C1 spatial	1
13.9366	C1 spatial	1
7.53531	C1 spatial	1
5.89605	C1 spatial	1
10.1777	C1 spatial	1
13.7078	C1 spatial	1
19.8109	C1 spatial	1
14.0391	C1 spatial	1
8.92277	C1 spatial	1
11.1316	C1 spatial	1
9.81736	C1 spatial	1
14.0423	C1 spatial	1
8.82166	C1 spatial	1
9.6999	C1 spatial	1
10.8648	C1 spatial	1
10.7515	C1 spatial	1
7.05217	C1 spatial	1
14.9734	C1 spatial	1
12.8023	C1 spatial	1
9.77861	C1 spatial	1
6.98089	C1 spatial	1
14.8767	C1 spatial	1
11.8547	C1 spatial	1
9.38057	C1 spatial	1
13.4499	C1 spatial	1
15.7504	C1 spatial	1
14.3845	C1 spatial	1
6.14976	C1 spatial	1
10.4805	C1 spatial	1
13.0103	C1 spatial	1
11.8592	C1 spatial	1
10.321	C1 spatial	1
10.392	C1 spatial	1
6.70302	C1 spatial	1
12.543	C1 spatial	1
6.33207	C1 spatial	1
11.7124	C1 spatial	1
10.9995	C1 spatial	1
5.95418	C1 spatial	1
15.1525	C1 spatial	1
13.6892	C1 spatial	1
9.08585	C1 spatial	1
8.11942	C1 spatial	1
11.2878	C1 spatial	1
18.6528	C1 spatial	1
11.88	C1 spatial	1
11.5451	C1 spatial	1
7.58639	C1 spatial	1
7.65989	C1 spatial	1
9.55164	C1 spatial	1
5.82809	C1 spatial	1
10.5589	C1 spatial	1
15.1061	C1 spatial	1
11.4755	C1 spatial	1
7.27666	C1 spatial	1
10.1786	C1 spatial	1
7.51535	C1 spatial	1
14.9618	C1 spatial	1
13.0925	C1 spatial	1
12.4237	C1 spatial	1
8.60828	C1 spatial	1
7.31397	C1 spatial	1
8.49111	C1 spatial	1
8.67451	C1 spatial	1
9.21512	C1 spatial	1
12.8319	C1 spatial	1
15.5321	C1 spatial	1
13.5883	C1 spatial	1
12.0866	C1 spatial	1
12.6464	C1 spatial	1
12.9199	C1 spatial	1
10.4249	C1 spatial	1
12.7804	C1 spatial	1
12.1951	C1 spatial	1
11.0197	C1 spatial	1
15.0907	C1 spatial	1
12.8672	C1 spatial	1
8.62277	C1 spatial	1
17.6743	C1 spatial	1
12.55	C1 spatial	1
8.66367	C1 spatial	1
10.8754	C1 spatial	1
7.55704	C1 spatial	1
20.8946	C1 spatial	1
14.6322	C1 spatial	1
8.39947	C1 spatial	1
11.6372	C1 spatial	1
9.45374	C1 spatial	1
14.122	C1 spatial	1
15.281	C1 spatial	1
10.2466	C1 spatial	1
12.1811	C1 spatial	1
9.6172	C1 spatial	1
9.62018	C1 spatial	1
9.13523	C1 spatial	1
15.752	C1 spatial	1
8.31827	C1 spatial	1
5.72042	C1 spatial	1
10.1836	C1 spatial	1
6.05806	C1 spatial	1
10.7079	C1 spatial	1
9.67897	C1 spatial	1
12.0444	C1 spatial	1
13.058	C1 spatial	1
6.34029	C1 spatial	1
10.8306	C1 spatial	1
11.8614	C1 spatial	1
8.68009	C1 spatial	1
11.1516	C1 spatial	1
9.24675	C1 spatial	1
10.9384	C1 spatial	1
6.93174	C1 spatial	1
11.4173	C1 spatial	1
7.45072	C1 spatial	1
11.6985	C1 spatial	1
10.1597	C1 spatial	1
9.58924	C1 spatial	1
13.7743	C1 spatial	1
15.65	C1 spatial	1
12.7798	C1 spatial	1
13.1809	C1 spatial	1
8.83547	C1 spatial	1
9.20922	C1 spatial	1
7.58987	C1 spatial	1
10.9066	C1 spatial	1
10.609	C1 spatial	1
7.61911	C1 spatial	1
11.1211	C1 spatial	1
18.3143	C1 spatial	1
7.0838	C1 spatial	1
11.754	C1 spatial	1
10.2895	C1 spatial	1
12.2974	C1 spatial	1
12.3934	C1 spatial	1
13.9906	C1 spatial	1
14.4189	C1 spatial	1
10.6539	C1 spatial	1
13.3049	C1 spatial	1
16.4396	C1 spatial	1
14.8238	C1 spatial	1
8.78146	C1 spatial	1
6.78257	C1 spatial	1
11.3733	C1 spatial	1
10.7044	C1 spatial	1
12.0358	C1 spatial	1
11.9722	C1 spatial	1
9.31703	C1 spatial	1
13.9803	C1 spatial	1
15.523	C1 spatial	1
16.809	C1 spatial	1
7.60115	C1 spatial	1
8.9335	C1 spatial	1
8.02381	C1 spatial	1
9.93289	C1 spatial	1
7.87249	C1 spatial	1
12.5071	C1 spatial	1
16.0558	C1 spatial	1
14.7108	C1 spatial	1
8.18307	C1 spatial	1
16.8213	C1 spatial	1
7.69013	C1 spatial	1
7.91316	C1 spatial	1
13.319	C1 spatial	1
8.59322	C1 spatial	1
8.07304	C1 spatial	1
10.1076	C1 spatial	1
6.33589	C1 spatial	1
7.77811	C1 spatial	1
11.7784	C1 spatial	1
12.0711	C1 spatial	1
11.0197	C1 spatial	1
12.6792	C1 spatial	1
8.0868	C1 spatial	1
9.89181	C1 spatial	1
8.83751	C1 spatial	1
7.25658	C1 spatial	1
14.1243	C1 spatial	1
12.3479	C1 spatial	1
12.6596	C1 spatial	1
5.21148	C1 spatial	1
9.68155	C1 spatial	1
9.47296	C1 spatial	1
7.50552	C1 spatial	1
8.21689	C1 spatial	1
14.3877	C1 spatial	1
8.99857	C1 spatial	1
10.5761	C1 spatial	1
9.57444	C1 spatial	1
10.1827	C1 spatial	1
13.2132	C1 spatial	1
8.50283	C1 spatial	1
6.82621	C1 spatial	1
8.44845	C1 spatial	1
16.1689	C1 spatial	1
9.59726	C1 spatial	1
12.7036	C1 spatial	1
9.00518	C1 spatial	1
12.5336	C1 spatial	1
8.83138	C1 spatial	1
9.99329	C1 spatial	1
15.1594	C1 spatial	1
11.6351	C1 spatial	1
12.4481	C1 spatial	1
9.59563	C1 spatial	1
10.0236	C1 spatial	1
6.40942	C1 spatial	1
15.8569	C1 spatial	1
8.44998	C1 spatial	1
11.0636	C1 spatial	1
13.0607	C1 spatial	1
14.7267	C1 spatial	1
10.9451	C1 spatial	1
11.952	C1 spatial	1
10.2868	C1 spatial	1
9.32091	C1 spatial	1
13.7676	C1 spatial	1
8.30075	C1 spatial	1
14.5053	C1 spatial	1
10.0976	C1 spatial	1
9.83972	C1 spatial	1
13.1158	C1 spatial	1
9.98973	C1 spatial	1
13.0406	C1 spatial	1
8.60496	C1 spatial	1
10.3178	C1 spatial	1
17.0192	C1 spatial	1
16.2342	C1 spatial	1
9.75267	C1 spatial	1
10.3216	C1 spatial	1
13.7538	C1 spatial	1
12.9733	C1 spatial	1
9.32927	C1 spatial	1
8.69739	C1 spatial	1
5.78523	C1 spatial	1
9.64083	C1 spatial	1
8.9915	C1 spatial	1
7.86675	C1 spatial	1
11.873	C1 spatial	1
7.30695	C1 spatial	1
5.69301	C1 spatial	1
5.13796	C1 spatial	1
6.36095	C1 spatial	1
11.5195	C1 spatial	1
14.3604	C1 spatial	1
13.0336	C1 spatial	1
13.9847	C1 spatial	1
5.67728	C1 spatial	1
9.34513	C1 spatial	1
10.2628	C1 spatial	1
8.86402	C1 spatial	1
12.9097	C1 spatial	1
12.7264	C1 spatial	1
5.65414	C1 spatial	1
11.7774	C1 spatial	1
12.7217	C1 spatial	1
15.5999	C1 spatial	1
12.4009	C1 spatial	1
4.54712	C1 spatial	1
9.92551	C1 spatial	1
6.72657	C1 spatial	1
8.31608	C1 spatial	1
7.52184	C1 spatial	1
9.28971	C1 spatial	1
9.96699	C1 spatial	1
6.58779	C1 spatial	1
13.0872	C1 spatial	1
9.51948	C1 spatial	1
15.0895	C1 spatial	1
14.9538	C1 spatial	1
11.5355	C1 spatial	1
13.8927	C1 spatial	1
14.1245	C1 spatial	1
12.9181	C1 spatial	1
14.7153	C1 spatial	1
8.92753	C1 spatial	1
11.2535	C1 spatial	1
8.68198	C1 spatial	1
15.942	C1 spatial	1
8.85898	C1 spatial	1
11.4002	C1 spatial	1
7.28441	C1 spatial	1
11.9735	C1 spatial	1
7.07144	C1 spatial	1
11.5688	C1 spatial	1
15.4842	C1 spatial	1
8.16787	C1 spatial	1
12.8594	C1 spatial	1
9.45043	C1 spatial	1
10.9621	C1 spatial	1
9.4819	C1 spatial	1
5.02608	C1 spatial	1
14.5828	C1 spatial	1
11.4128	C1 spatial	1
12.7909	C1 spatial	1
10.4281	C1 spatial	1
8.62033	C1 spatial	1
12.9836	C1 spatial	1
12.4756	C1 spatial	1
13.9769	C1 spatial	1
18.4026	C1 spatial	1
12.1957	C1 spatial	1
11.7023	C1 spatial	1
10.8332	C1 spatial	1
6.72158	C1 spatial	1
7.32187	C1 spatial	1
15.6589	C1 spatial	1
7.03968	C1 spatial	1
11.6847	C1 spatial	1
7.29327	C1 spatial	1
7.00464	C1 spatial	1
8.56446	C1 spatial	1
11.706	C1 spatial	1
14.4155	C1 spatial	1
12.2376	C1 spatial	1
14.6381	C1 spatial	1
9.34989	C1 spatial	1
7.67537	C1 spatial	1
10.0785	C1 spatial	1
12.8546	C1 spatial	1
6.69397	C1 spatial	1
12.2685	C1 spatial	1
9.42227	C1 spatial	1
11.7901	C1 spatial	1
15.6274	C1 spatial	1
14.9709	C1 spatial	1
7.4581	C1 spatial	1
12.0174	C1 spatial	1
13.1547	C1 spatial	1
9.16589	C1 spatial	1
11.0528	C1 spatial	1
11.5791	C1 spatial	1
6.72324	C1 spatial	1
8.82198	C1 spatial	1
7.25064	C1 spatial	1
11.8696	C1 spatial	1
7.20045	C1 spatial	1
13.5197	C1 spatial	1
10.841	C1 spatial	1
14.9482	C1 spatial	1
10.9434	C1 spatial	1
10.1183	C1 spatial	1
10.5377	C1 spatial	1
10.1241	C1 spatial	1
9.01992	C1 spatial	1
11.4262	C1 spatial	1
12.5999	C1 spatial	1
9.27682	C1 spatial	1
12.6695	C1 spatial	1
9.06318	C1 spatial	1
11.1887	C1 spatial	1
16.6717	C1 spatial	1
7.21478	C1 spatial	1
11.5944	C1 spatial	1
9.68648	C1 spatial	1
8.76353	C1 spatial	1
6.28517	C1 spatial	1
9.13658	C1 spatial	1
6.52859	C1 spatial	1
10.1035	C1 spatial	1
11.4423	C1 spatial	1
14.0162	C1 spatial	1
4.43435	C1 spatial	1
11.4069	C1 spatial	1
15.9751	C1 spatial	1
12.8023	C1 spatial	1
12.1552	C1 spatial	1
12.7855	C1 spatial	1
15.9206	C1 spatial	1
13.1602	C1 spatial	1
8.31258	C1 spatial	1
12.0108	C1 spatial	1
10.764	C1 spatial	1
13.6944	C1 spatial	1
7.70478	C1 spatial	1
7.68355	C1 spatial	1
10.9967	C1 spatial	1
8.6478	C1 spatial	1
14.3735	C1 spatial	1
8.21637	C1 spatial	1
8.558	C1 spatial	1
11.3045	C1 spatial	1
7.02888	C1 spatial	1
10.7084	C1 spatial	1
9.84256	C1 spatial	1
12.7489	C1 spatial	1
11.3062	C1 spatial	1
16.2272	C1 spatial	1
12.6663	C1 spatial	1
10.1314	C1 spatial	1
11.5056	C1 spatial	1
15.0315	C1 spatial	1
12.2125	C1 spatial	1
11.1524	C1 spatial	1
14.8353	C1 spatial	1
10.069	C1 spatial	1
10.0711	C1 spatial	1
12.1861	C1 spatial	1
10.8281	C1 spatial	1
10.4733	C1 spatial	1
9.35829	C1 spatial	1
11.3648	C1 spatial	1
7.14307	C1 spatial	1
13.873	C1 spatial	1
11.1461	C1 spatial	1
9.83549	C1 spatial	1
8.87476	C1 spatial	1
12.9226	C1 spatial	1
11.9331	C1 spatial	1
8.95522	C1 spatial	1
10.6277	C1 spatial	1
11.5577	C1 spatial	1
9.88397	C1 spatial	1
8.3257	C1 spatial	1
13.8106	C1 spatial	1
13.642	C1 spatial	1
19.7296	C1 spatial	1
13.9368	C1 spatial	1
7.79959	C1 spatial	1
11.7542	C1 spatial	1
9.96235	C1 spatial	1
7.64633	C1 spatial	1
15.4023	C1 spatial	1
14.6863	C1 spatial	1
10.5214	C1 spatial	1
12.363	C1 spatial	1
13.1925	C1 spatial	1
6.7528	C1 spatial	1
13.6322	C1 spatial	1
12.6316	C1 spatial	1
8.8577	C1 spatial	1
6.09323	C1 spatial	1
5.29547	C1 spatial	1
10.1632	C1 spatial	1
10.0016	C1 spatial	1
9.34295	C1 spatial	1
9.29914	C1 spatial	1
21.5894	C1 spatial	1
15.0903	C1 spatial	1
11.99	C1 spatial	1
13.8149	C1 spatial	1
10.5676	C1 spatial	1
14.2294	C1 spatial	1
15.3342	C1 spatial	1
6.10141	C1 spatial	1
16.2767	C1 spatial	1
9.59458	C1 spatial	1
5.33212	C1 spatial	1
14.4132	C1 spatial	1
11.631	C1 spatial	1
16.2307	C1 spatial	1
8.62237	C1 spatial	1
11.2263	C1 spatial	1
16.214	C1 spatial	1
8.77246	C1 spatial	1
9.03337	C1 spatial	1
12.3561	C1 spatial	1
11.1596	C1 spatial	1
12.7544	C1 spatial	1
11.9545	C1 spatial	1
10.3307	C1 spatial	1
8.56171	C1 spatial	1
7.26211	C1 spatial	1
13.5405	C1 spatial	1
10.5695	C1 spatial	1
13.0235	C1 spatial	1
18.283	C1 spatial	1
17.0408	C1 spatial	1
13.0496	C1 spatial	1
12.1143	C1 spatial	1
10.4818	C1 spatial	1
9.29588	C1 spatial	1
7.45975	C1 spatial	1
8.926	C1 spatial	1
8.63995	C1 spatial	1
7.52328	C1 spatial	1
11.7458	C1 spatial	1
8.23353	C1 spatial	1
14.0021	C1 spatial	1
10.6407	C1 spatial	1
10.565	C1 spatial	1
10.7233	C1 spatial	1
16.8173	C1 spatial	1
12.1798	C1 spatial	1
8.94937	C1 spatial	1
5.57998	C1 spatial	1
9.60838	C1 spatial	1
10.2462	C1 spatial	1
12.2622	C1 spatial	1
9.92552	C1 spatial	1
10.3592	C1 spatial	1
11.0621	C1 spatial	1
6.92872	C1 spatial	1
10.6868	C1 spatial	1
10.7425	C1 spatial	1
18.0839	C1 spatial	1
10.5747	C1 spatial	1
6.63808	C1 spatial	1
11.6804	C1 spatial	1
15.2139	C1 spatial	1
12.729	C1 spatial	1
13.391	C1 spatial	1
8.18848	C1 spatial	1
10.6741	C1 spatial	1
13.4338	C1 spatial	1
9.80678	C1 spatial	1
8.47445	C1 spatial	1
7.25416	C1 spatial	1
10.7134	C1 spatial	1
7.35434	C1 spatial	1
9.17501	C1 spatial	1
12.5985	C1 spatial	1
8.30506	C1 spatial	1
9.89314	C1 spatial	1
7.69488	C1 spatial	1
11.6073	C1 spatial	1
8.82849	C1 spatial	1
9.37026	C1 spatial	1
9.24462	C1 spatial	1
9.68865	C1 spatial	1
11.8218	C1 spatial	1
8.14512	C1 spatial	1
11.2015	C1 spatial	1
11.0772	C1 spatial	1
8.82809	C1 spatial	1
8.65275	C1 spatial	1
11.9948	C1 spatial	1
10.3318	C1 spatial	1
10.688	C1 spatial	1
11.8852	C1 spatial	1
14.4709	C1 spatial	1
9.72425	C1 spatial	1
15.3335	C1 spatial	1
6.73443	C1 spatial	1
10.077	C1 spatial	1
10.3674	C1 spatial	1
9.51132	C1 spatial	1
8.69321	C1 spatial	1
11.4274	C1 spatial	1
12.6236	C1 spatial	1
10.4015	C1 spatial	1
13.8745	C1 spatial	1
11.9228	C1 spatial	1
8.33738	C1 spatial	1
11.835	C1 spatial	1
15.1137	C1 spatial	1
12.0362	C1 spatial	1
12.2602	C1 spatial	1
10.7875	C1 spatial	1
5.59517	C1 spatial	1
8.95482	C1 spatial	1
12.3365	C1 spatial	1
12.0405	C1 spatial	1
13.1733	C1 spatial	1
8.24566	C1 spatial	1
11.2627	C1 spatial	1
12.4823	C1 spatial	1
7.0222	C1 spatial	1
10.8611	C1 spatial	1
8.8729	C1 spatial	1
8.24398	C1 spatial	1
6.66799	C1 spatial	1
10.2298	C1 spatial	1
12.4835	C1 spatial	1
12.1918	C1 spatial	1
13.167	C1 spatial	1
13.4996	C1 spatial	1
11.3293	C1 spatial	1
9.2087	C1 spatial	1
10.0988	C1 spatial	1
9.44492	C1 spatial	1
7.47533	C1 spatial	1
8.36904	C1 spatial	1
9.3683	C1 spatial	1
12.1769	C1 spatial	1
8.38052	C1 spatial	1
8.66149	C1 spatial	1
8.87938	C1 spatial	1
7.59559	C1 spatial	1
7.55606	C1 spatial	1
6.12665	C1 spatial	1
11.5926	C1 spatial	1
17.4844	C1 spatial	1
8.5041	C1 spatial	1
6.60582	C1 spatial	1
11.8176	C1 spatial	1
11.0433	C1 spatial	1
16.481	C1 spatial	1
6.4179	C1 spatial	1
12.2788	C1 spatial	1
9.46489	C1 spatial	1
12.4801	C1 spatial	1
5.96965	C1 spatial	1
8.8799	C1 spatial	1
13.5559	C1 spatial	1
7.9358	C1 spatial	1
8.68724	C1 spatial	1
17.3679	C1 spatial	1
9.79257	C1 spatial	1
12.2483	C1 spatial	1
10.645	C1 spatial	1
8.29315	C1 spatial	1
10.4923	C1 spatial	1
10.5766	C1 spatial	1
9.0016	C1 spatial	1
10.524	C1 spatial	1
7.16755	C1 spatial	1
11.0536	C1 spatial	1
5.7823	C1 spatial	1
19.8288	C1 spatial	1
13.8663	C1 spatial	1
8.98659	C1 spatial	1
5.7333	C1 spatial	1
11.6696	C1 spatial	1
14.4656	C1 spatial	1
8.5954	C1 spatial	1
8.37053	C1 spatial	1
10.7311	C1 spatial	1
9.46764	C1 spatial	1
16.6577	C1 spatial	1
10.2913	C1 spatial	1
11.1476	C1 spatial	1
11.7613	C1 spatial	1
9.88581	C1 spatial	1
11.085	C1 spatial	1
14.4637	C1 spatial	1
12.6403	C1 spatial	1
7.64535	C1 spatial	1
8.98596	C1 spatial	1
7.7959	C1 spatial	1
12.1587	C1 spatial	1
12.7216	C1 spatial	1
15.0538	C1 spatial	1
12.0956	C1 spatial	1
6.92357	C1 spatial	1
8.54908	C1 spatial	1
16.6377	C1 spatial	1
11.3489	C1 spatial	1
11.2308	C1 spatial	1
10.5511	C1 spatial	1
9.0473	C1 spatial	1
9.73845	C1 spatial	1
8.57104	C1 spatial	1
9.61262	C1 spatial	1
6.08741	C1 spatial	1
8.72917	C1 spatial	1
6.30108	C1 spatial	1
15.0669	C1 spatial	1
9.85307	C1 spatial	1
10.5353	C1 spatial	1
5.72899	C1 spatial	1
11.2872	C1 spatial	1
8.83633	C1 spatial	1
6.86401	C1 spatial	1
11.6511	C1 spatial	1
9.60878	C1 spatial	1
7.24689	C1 spatial	1
17.0111	C1 spatial	1
12.5445	C1 spatial	1
8.56653	C1 spatial	1
7.33319	C1 spatial	1
13.6964	C1 spatial	1
8.16753	C1 spatial	1
15.0828	C1 spatial	1
11.364	C1 spatial	1
6.4833	C1 spatial	1
8.85238	C1 spatial	1
10.7812	C1 spatial	1
12.5711	C1 spatial	1
9.5378	C1 spatial	1
5.22	C1 spatial	1
14.1059	C1 spatial	1
10.369	C1 spatial	1
7.02955	C1 spatial	1
7.76475	C1 spatial	1
9.50682	C1 spatial	1
10.0409	C1 spatial	1
10.0755	C1 spatial	1
10.6719	C1 spatial	1
8.13463	C1 spatial	1
16.549	C1 spatial	1
10.582	C1 spatial	1
11.8965	C1 spatial	1
10.2322	C1 spatial	1
15.0093	C1 spatial	1
8.91478	C1 spatial	1
8.753	C1 spatial	1
7.41795	C1 spatial	1
16.7426	C1 spatial	1
12.2024	C1 spatial	1
9.08517	C1 spatial	1
12.3375	C1 spatial	1
14.1229	C1 spatial	1
12.8406	C1 spatial	1
11.004	C1 spatial	1
14.9093	C1 spatial	1
13.6074	C1 spatial	1
7.31251	C1 spatial	1
12.6935	C1 spatial	1
14.0307	C1 spatial	1
13.1821	C1 spatial	1
17.5293	C1 spatial	1
10.9484	C1 spatial	1
11.5895	C1 spatial	1
8.73124	C1 spatial	1
8.29739	C1 spatial	1
10.0421	C1 spatial	1
11.6364	C1 spatial	1
9.27123	C1 spatial	1
12.5358	C1 spatial	1
12.9509	C1 spatial	1
5.91374	C1 spatial	1
11.9293	C1 spatial	1
9.80594	C1 spatial	1
6.70167	C1 spatial	1
9.18297	C1 spatial	1
12.649	C1 spatial	1
15.7064	C1 spatial	1
13.7712	C1 spatial	1
10.7028	C1 spatial	1
12.5983	C1 spatial	1
9.91239	C1 spatial	1
10.7613	C1 spatial	1
10.4556	C1 spatial	1
8.90808	C1 spatial	1
14.9072	C1 spatial	1
6.0013	C1 spatial	1
6.68958	C1 spatial	1
8.40183	C1 spatial	1
15.704	C1 spatial	1
7.95212	C1 spatial	1
8.39869	C1 spatial	1
8.58996	C1 spatial	1
8.64331	C1 spatial	1
12.4177	C1 spatial	1
6.925	C1 spatial	1
13.7314	C1 spatial	1
12.8175	C1 spatial	1
8.60392	C1 spatial	1
15.8222	C1 spatial	1
10.2798	C1 spatial	1
15.2559	C1 spatial	1
13.9539	C1 spatial	1
13.4621	C1 spatial	1
7.37799	C1 spatial	1
12.3006	C1 spatial	1
8.57513	C1 spatial	1
8.30429	C1 spatial	1
12.8504	C1 spatial	1
8.7523	C1 spatial	1
10.5494	C1 spatial	1
14.0818	C1 spatial	1
6.66673	C1 spatial	1
18.1262	C1 spatial	1
11.6208	C1 spatial	1
9.99034	C1 spatial	1
13.8332	C1 spatial	1
8.68164	C1 spatial	1
7.85926	C1 spatial	1
14.6251	C1 spatial	1
10.2102	C1 spatial	1
5.71697	C1 spatial	1
9.67169	C1 spatial	1
12.0765	C1 spatial	1
11.7125	C1 spatial	1
10.5498	C1 spatial	1
10.7157	C1 spatial	1
13.4367	C1 spatial	1
10.9685	C1 spatial	1
12.83	C1 spatial	1
7.53014	C1 spatial	1
6.76408	C1 spatial	1
5.28725	C1 spatial	1
13.6058	C1 spatial	1
9.05489	C1 spatial	1
11.4678	C1 spatial	1
15.4767	C1 spatial	1
5.86547	C1 spatial	1
5.04485	C1 spatial	1
7.92329	C1 spatial	1
8.73774	C1 spatial	1
8.48735	C1 spatial	1
17.8187	C1 spatial	1
8.74665	C1 spatial	1
15.3125	C1 spatial	1
12.9972	C1 spatial	1
18.646	C1 spatial	1
10.8745	C1 spatial	1
14.5199	C1 spatial	1
11.5099	C1 spatial	1
13.1906	C1 spatial	1
5.03216	C1 spatial	1
12.1866	C1 spatial	1
9.67986	C1 spatial	1
11.5701	C1 spatial	1
10.993	C1 spatial	1
8.9143	C1 spatial	1
15.4115	C1 spatial	1
11.5811	C1 spatial	1
11.5637	C1 spatial	1
12.1301	C1 spatial	1
7.10785	C1 spatial	1
11.2761	C1 spatial	1
13.5778	C1 spatial	1
13.588	C1 spatial	1
11.8887	C1 spatial	1
13.4732	C1 spatial	1
10.962	C1 spatial	1
11.4139	C1 spatial	1
9.57528	C1 spatial	1
6.31922	C1 spatial	1
9.45158	C1 spatial	1
12.8332	C1 spatial	1
12.5149	C1 spatial	1
17.6656	C1 spatial	1
7.57691	C1 spatial	1
9.76056	C1 spatial	1
12.0772	C1 spatial	1
11.1482	C1 spatial	1
6.39714	C1 spatial	1
8.84974	C1 spatial	1
6.89898	C1 spatial	1
10.2547	C1 spatial	1
7.59871	C1 spatial	1
12.4273	C1 spatial	1
12.799	C1 spatial	1
7.85906	C1 spatial	1
7.20819	C1 spatial	1
13.5	C1 spatial	1
11.432	C1 spatial	1
18.0717	C1 spatial	1
14.1921	C1 spatial	1
10.2432	C1 spatial	1
7.02905	C1 spatial	1
12.176	C1 spatial	1
16.9587	C1 spatial	1
10.108	C1 spatial	1
11.0216	C1 spatial	1
7.39384	C1 spatial	1
5.79473	C1 spatial	1
9.24442	C1 spatial	1
7.8106	C1 spatial	1
11.9166	C1 spatial	1
12.4726	C1 spatial	1
10.1733	C1 spatial	1
13.2157	C1 spatial	1
16.4089	C1 spatial	1
16.1368	C1 spatial	1
5.71826	C1 spatial	1
14.1896	C1 spatial	1
7.20865	C1 spatial	1
9.13096	C1 spatial	1
7.19533	C1 spatial	1
8.15588	C1 spatial	1
12.8159	C1 spatial	1
16.4886	C1 spatial	1
12.6412	C1 spatial	1
10.9248	C1 spatial	1
10.0185	C1 spatial	1
9.18427	C1 spatial	1
7.13088	C1 spatial	1
17.6035	C1 spatial	1
10.4288	C1 spatial	1
11.1117	C1 spatial	1
14.133	C1 spatial	1
12.6431	C1 spatial	1
13.6166	C1 spatial	1
16.3949	C1 spatial	1
7.77209	C1 spatial	1
15.3969	C1 spatial	1
7.52538	C1 spatial	1
12.5827	C1 spatial	1
11.1262	C1 spatial	1
10.4786	C1 spatial	1
5.49837	C1 spatial	1
9.04323	C1 spatial	1
6.85239	C1 spatial	1
12.2217	C1 spatial	1
7.45651	C1 spatial	1
11.6656	C1 spatial	1
6.47011	C1 spatial	1
10.2012	C1 spatial	1
17.1833	C1 spatial	1
7.99313	C1 spatial	1
11.4089	C1 spatial	1
11.3244	C1 spatial	1
6.66237	C1 spatial	1
13.8667	C1 spatial	1
13.1943	C1 spatial	1
6.30291	C1 spatial	1
[truncated: 48,001 more rows]

## Sheet: Figure 4b
weight	coeff
-0.066834	0.19778
-0.060411	-0.120052
-0.063409	-0.137554
-0.056968	-0.0898938
-0.028723	0.17711
-0.01222	0.167585
-0.06971	0.236385
-0.056496	-0.173836
-0.05126	-0.141627
0.0095152	-0.16832
-0.042113	-0.166158
0.0074064	-0.0364272
0.0098432	-0.210188
-0.026162	-0.0206634
-0.030644	-0.0836158
-0.050145	-0.100362
-0.038307	-0.192297
0.02183	-0.0642288
0.0032484	0.160453
0.0022585	0.107176
-0.035347	-0.418089
-0.023444	-0.273988
-0.036505	-0.399562
-0.042554	-0.223097
-0.010875	-0.222477
-0.04758	-0.195048
-0.053293	-0.322116
-0.049694	-0.07
-0.056353	0.136992
-0.073478	-0.104846
-0.09081	-0.203828
-0.051394	-0.247346
-0.0081013	0.073908
-0.01225	0.229071
-0.013985	-0.138383
-0.013713	0.0483152
0.0095152	-0.0528253
-0.037283	0.00126221
0.0061895	-0.161693
-0.047171	-0.137204
-0.0078425	0.066382
0.012613	-0.128721
0.016357	0.219902
-0.015618	-0.242901
-0.00512	-0.00313468
-0.015632	0.14602
-0.00020373	0.00692804
-0.02136	-0.0721238
-0.052379	0.0540421
0.0051658	0.237506
-0.027118	-0.0364806
-0.012238	0.117882
-0.033412	-0.232475
-0.013187	-0.113459
-0.014639	-0.232691
-0.029909	-0.206672
-0.017161	-0.083774
-0.0045619	0.0168942
-0.040089	-0.349195
-0.016888	-0.0908317
-0.0026404	0.0157217
-0.015605	-0.29764
-0.019325	-0.227741
-0.024447	-0.248918
-0.02127	-0.236586
-0.041633	-0.186993
-0.014377	-0.119092
-0.013287	-0.165155
-0.031372	0.00636621
-0.032141	-0.0638326
-0.024447	-0.130398
-0.023685	-0.0109936
-0.023685	-0.234689
-0.032175	-0.297986
-0.027958	1.48463e-05
-0.038057	-0.13502
-0.066531	-0.447869
-0.049134	-0.18208
-0.033984	0.0228185
-0.045978	-0.151662
-0.045978	-0.284797
-0.091567	-0.210431
-0.065702	-0.134318
-0.046554	-0.363573
-0.045978	-0.254642
-0.036428	-0.138731
-0.022697	-0.225734
-0.039489	-0.150476
-0.047835	-0.3407
-0.044005	-0.0306648
-0.030259	-0.00903646
-0.025984	-0.225909
-0.044253	-0.0161466
-0.035173	-0.267481
-0.028029	-0.0987429
-0.018526	-0.36156
-0.037894	0.142077
-0.04259	-0.198617
-0.066864	-0.211704
-0.017031	-0.0821399
-0.044275	0.151488
-0.033952	-0.0376594
-0.020328	-0.179576
-0.032579	-0.244114
-0.034253	-0.130885
-0.02162	-0.150113
-0.032012	-0.179552
-0.024559	-0.0742162
-0.026911	-0.172181
-0.031884	-0.130602
-0.022821	-0.0274422
0.0053798	0.0917696
-0.028793	-0.141307
-0.039008	-0.194877
-0.030008	0.116143
-0.020922	0.0822322
-0.012189	-0.0812691
-0.024631	-0.0242668
-0.012189	0.209753
0.001195	0.177753
-0.041602	-0.022814
-0.013574	-0.151361
0.010452	0.178467
-0.046843	-0.459501
-0.022676	-0.00781441
-0.028836	0.0182773
-0.033884	-0.201501
-0.026522	0.0510609
-0.032049	0.0845224
-0.010294	-0.139346
-0.030677	0.00970661
0.0096153	0.15691
0.014064	0.0196677
0.052715	0.361443
0.033155	0.186428
-0.012189	-0.104098
0.041612	0.136385
0.038442	0.297756
0.037626	0.309919
0.014507	0.136652
0.0064242	0.0628335
0.012606	-0.0342101
-0.017065	-0.0318719
0.030676	-0.0713241
0.030263	0.472105
0.044363	0.348868
0.043144	0.3776
0.024471	0.161018
0.026406	-0.134811
-0.01191	-0.356516
0.013905	0.204405
0.12081	0.315312
0.066241	0.0287104
0.023916	0.323993
-0.0013655	0.142007
-0.01191	-0.0961328
-0.0041384	0.159831
0.056055	0.0744084
-0.033975	-0.124113
-0.011187	-0.118749
-0.020957	-0.372108
-0.023256	-0.142274
-0.029614	-0.162171
-0.011548	0.28574
-0.00020373	0.0695432
-0.035698	0.0164891
-0.036728	0.0593585
-0.033523	0.176796
0.0081283	0.20782
0.034046	0.298974
0.031755	0.303741
0.081781	0.119145
0.03687	0.00922283
0.065444	0.265258
0.019204	0.160502
0.0011057	0.40064
-0.00083811	-0.202373
0.013971	-0.207266
0.03687	0.0760188
-0.066169	-0.130714
-0.063159	-0.255359
-0.048789	-0.131739
-0.078235	-0.0550263
-0.090514	-0.281995
-0.077905	-0.110024
-0.070851	-0.249544
-0.069198	-0.512457
-0.094847	-0.524165
-0.048255	-0.343148
-0.064618	-0.308209
-0.060714	-0.261574
-0.029743	-0.214068
0.023624	-0.1512
-0.020075	-0.40914
-0.0079183	-0.565864
0.018729	-0.0305539
-0.01233	-0.273977
0.024399	-0.152744
0.017864	-0.145169
0.014548	-0.116569
0.015977	-0.259147
0.0037069	-0.0190806
-0.0013777	-0.278301
0.020534	-0.147419
-0.030634	-0.143609
0.056451	0.077473
-0.0031225	0.23768
-0.0031225	0.229427
0.038442	0.178724
0.045471	0.0410349
0.048624	0.261386
0.026099	0.0308473
0.026994	0.114554
0.053828	-0.0223651
0.073347	0.273554
0.017	0.108562
0.017675	0.342353
0.0061087	0.384319
0.037587	0.128375
0.034342	0.267772
0.071394	0.266763
0.067267	0.378075
0.03122	0.11366
0.037587	0.0366377
-0.0035643	0.20592
-0.0063874	0.0143385
0.027731	0.496523
0.04552	0.346583
-0.0065414	0.1707
0.062645	0.160113
0.020304	0.250628
0.055857	0.0886122
0.00051557	0.180295
0.051605	0.174371
0.026162	0.0813364
-0.009894	-0.0818606
0.0091157	0.0875475
0.044155	-0.0467418
0.0038239	0.0441037
-0.0029742	0.0172685
0.044155	0.153589
0.044155	-0.0508689
0.044155	-0.0207748
0.016329	0.33516
-0.005672	0.237989
-0.0065647	0.127743
-0.0063874	0.198999
0.018709	-0.214175
0.0014899	0.0362777
0.0016647	0.0218051
-0.01461	0.0467828
0.0003728	-0.0594881
0.0015482	-0.138577
0.0047916	0.0172997
-0.0066446	-0.132158
0.01057	-0.143219
-0.02534	0.15366
0.0023819	-0.0392918
0.026099	0.156244
0.025987	0.237818
0.0014899	-0.141869
0.0091754	0.0159513
0.048183	0.218079
0.011126	-0.0211767
0.022078	0.175487
-0.019871	0.108765
-0.0066055	-0.0133943
0.008833	0.383707
0.035041	0.274985
0.035691	-0.0615258
0.010957	0.136029
0.0094752	0.106083
0.017274	0.1999
0.017447	0.154788
0.026829	0.158124
0.030263	-0.133354
0.048434	0.277641
0.067572	-0.0720646
0.012144	0.0137684
0.02018	0.207686
0.074887	0.323098
0.0077345	0.429517
0.078665	0.136022
0.0077345	0.150167
0.066105	0.122772
0.080688	0.195496
0.021956	0.174653
-0.0086722	-0.0494648
0.018807	0.239358
0.039701	0.200089
0.0095579	0.251899
0.030054	0.361682
0.032752	0.0240759
0.011286	0.347457
0.012739	0.10054
-0.022779	0.20906
-0.032762	-0.245815
0.017734	0.226046
0.0058288	0.187976
0.016809	-0.0165565
-0.0085983	-0.00481458
-0.00019136	-0.0541495
0.010451	0.0135369
-0.02534	0.184643
0.040813	0.209656
0.0090698	0.100752
0.020178	-0.116834
0.017624	0.168959
-0.021516	-0.104115
0.0090295	-0.230908
0.00303	0.218228
0.013166	-0.0365602
0.012424	-0.148544
0.017134	-0.147596
0.029736	-0.0970451
0.015423	-0.100637
-0.011355	-0.191432
0.0036983	-0.230664
0.0036983	0.0223639
0.0039395	0.0942095
0.035512	-0.19114
0.039323	-0.0117307
0.048434	0.0463115
0.053301	-0.0171923
0.0146	-0.0819703
0.033679	0.129856
0.0063577	0.231903
0.010368	0.120727
0.10553	-0.0139743
0.038263	-0.0882423
0.011931	0.259245
0.040238	0.156347
0.04847	0.123369
0.065863	0.275556
0.10882	0.362995
0.12413	0.138491
0.093847	-0.0628762
0.098321	-0.0262022
0.08963	0.00761859
0.092908	0.122265
0.12358	0.425491
0.12411	0.438925
0.10266	0.232575
0.058778	0.128794
0.072066	0.161849
0.06558	0.0993849
0.088172	0.316319
0.08899	0.260715
0.070625	0.314944
0.07353	0.305
0.067923	0.18221
0.070625	0.30028
0.08661	0.119505
0.12306	0.154382
0.10452	0.0921376
0.055974	0.293453
0.087291	0.239896
0.061401	0.1163
0.014449	-0.00754135
0.036149	0.416607
0.035742	0.00964186
0.0020788	-0.130034
0.0024107	0.0926541
0.059718	0.209615
0.029413	0.400399
0.021716	0.169301
0.048626	0.328999
0.10675	0.0960117
0.10159	0.271325
0.085179	0.174327
0.098633	0.291296
0.092504	0.186764
0.10427	0.210471
0.082957	0.141689
0.097345	0.282947
0.042433	0.27621
0.049874	-0.273122
0.090441	0.0374633
0.099858	0.128135
0.10163	-0.107069
0.044176	0.0774305
0.053598	-0.229347
0.023433	0.0279237
0.040365	0.213227
0.022679	0.0151763
0.033169	0.0165208
0.078222	0.0205346
0.070613	0.148126
0.040212	0.175561
0.038384	-0.0233365
-0.016516	0.0405932
-0.023193	0.324706
-0.038748	0.307161
0.0056359	0.354529
-0.018335	0.157513
-0.02576	0.195252
-0.018439	0.241575
-0.042884	-0.188901
-0.068109	-0.206784
-0.076568	-0.44772
-0.069091	-0.204077
-0.056676	-0.218403
-0.048139	0.229977
-0.061763	0.21969
-0.0079925	0.29173
-0.072223	0.343338
-0.031055	0.177456
0.093145	0.147654
-0.059891	0.215755
-0.083977	0.373336
-0.08613	-0.0532369
-0.076547	0.0289698
-0.078187	0.0746535
-0.06754	-0.0404656
-0.044996	0.136991
-0.051047	0.0355754
-0.044714	-0.0945509
-0.055585	-0.0162859
-0.029165	-0.25711
-0.041708	-0.168109
-0.026377	-0.0189233
-0.042248	0.28628
-0.032665	-0.127201
-0.029133	0.120234
-0.027427	-0.0585847
-0.018615	-0.350651
-0.020934	-0.0763408
0.0048789	0.22076
0.0016252	-0.141171
0.0030388	0.0797282
0.039946	0.331506
-0.009639	-0.130195
-0.0010376	0.251371
0.011501	0.233834
-0.01398	0.0224949
-0.021829	0.240984
-0.024454	0.047561
-0.04003	0.0261796
-0.035473	-0.0071569
-0.037679	0.195192
-0.031516	0.148938
-0.04945	0.143715
-0.044753	-0.0119966
-0.035107	-0.117521
-0.054525	0.154972
-0.048828	-0.102108
0.005293	0.149879
0.00083855	0.0733459
0.014845	0.220928
-0.0066548	0.0463392
0.018568	0.0283856
0.009491	0.248009
0.0041758	-0.0375249
0.025354	0.16421
-0.0030699	-0.03797
0.041184	0.174522
0.07485	0.026695
0.062642	-0.0265048
0.0073731	0.297925
0.00050748	0.340254
0.019916	0.304304
0.0093582	0.31397
-0.03104	0.227606
-0.024721	-0.0469563
0.0073705	0.35318
-0.038951	0.249543
-0.057503	0.0101131
-0.040253	-0.0486304
-0.046311	0.205007
-0.03964	0.178575
-0.032357	0.0693835
-0.031657	-0.105687
-0.041028	0.220797
-0.073112	0.239917
-0.091611	0.275331
-0.088412	0.121756
-0.082148	0.10555
-0.06246	0.178094
0.033959	0.485504
0.012762	0.544341
-0.012938	0.441575
0.047567	0.313127
0.0091157	-0.274037
-0.0010494	-0.0817586
-0.00071346	-0.152081
-0.024325	-0.219762
-0.036476	0.0927107
-0.042528	-0.237619
-0.057188	-0.204635
-0.059648	0.118805
-0.010696	0.0540989
-0.072257	0.0657799
-0.03778	0.0701123
-0.072207	-0.163385
-0.060097	-0.158461
-0.047171	-0.481324
-0.039346	-0.332328
-0.004167	0.0145115
-0.10386	0.0818781

## Sheet: Figure 4c
Region	score
postcentral_14	-0.066834
postcentral_21	-0.060411
lateraloccipital_2	-0.063409
postcentral_2	-0.056968
pericalcarine_2	-0.028723
lateraloccipital_6	-0.01222
lateraloccipital_10	-0.06971
postcentral_29	-0.056496
superiorparietal_23	-0.05126
lateraloccipital_4	0.0095152
postcentral_12	-0.042113
lateraloccipital_1	0.0074064
lateraloccipital_20	0.0098432
postcentral_23	-0.026162
pericalcarine_7	-0.030644
postcentral_25	-0.050145
lateraloccipital_11	-0.038307
postcentral_17	0.02183
pericalcarine_3	0.0032484
postcentral_24	0.0022585
postcentral_4	-0.035347
postcentral_30	-0.023444
paracentral_2	-0.036505
postcentral_20	-0.042554
superiortemporal_24	-0.010875
postcentral_16	-0.04758
postcentral_3	-0.053293
superiorparietal_9	-0.049694
postcentral_8	-0.056353
postcentral_1	-0.073478
postcentral_27	-0.09081
postcentral_10	-0.051394
postcentral_18	-0.0081013
postcentral_31	-0.01225
superiorparietal_7	-0.013985
precentral_24	-0.013713
superiorparietal_13	0.0095152
lingual_5	-0.037283
cuneus_1	0.0061895
superiorparietal_3	-0.047171
pericalcarine_4	-0.0078425
superiorparietal_29	0.012613
postcentral_22	0.016357
lateraloccipital_12	-0.015618
parsopercularis_10	-0.00512
lateraloccipital_7	-0.015632
postcentral_28	-0.00020373
superiorparietal_20	-0.02136
inferiorparietal_17	-0.052379
pericalcarine_1	0.0051658
superiortemporal_3	-0.027118
transversetemporal_3	-0.012238
paracentral_8	-0.033412
cuneus_5	-0.013187
superiortemporal_18	-0.014639
precentral_14	-0.029909
lateraloccipital_13	-0.017161
transversetemporal_4	-0.0045619
superiorparietal_1	-0.040089
transversetemporal_1	-0.016888
pericalcarine_5	-0.0026404
superiorparietal_26	-0.015605
lateraloccipital_22	-0.019325
paracentral_9	-0.024447
superiorparietal_27	-0.02127
postcentral_11	-0.041633
parstriangularis_2	-0.014377
postcentral_9	-0.013287
inferiorparietal_20	-0.031372
superiorparietal_16	-0.032141
precentral_7	-0.024447
parstriangularis_5	-0.023685
postcentral_26	-0.023685
superiorparietal_24	-0.032175
rostralmiddlefrontal_17	-0.027958
cuneus_6	-0.038057
superiorparietal_22	-0.066531
supramarginal_12	-0.049134
superiorparietal_10	-0.033984
lingual_13	-0.045978
precuneus_1	-0.045978
superiorparietal_15	-0.091567
superiortemporal_21	-0.065702
precentral_33	-0.046554
inferiorparietal_9	-0.045978
superiortemporal_16	-0.036428
pericalcarine_6	-0.022697
superiorparietal_5	-0.039489
cuneus_7	-0.047835
precentral_9	-0.044005
lateraloccipital_16	-0.030259
cuneus_4	-0.025984
lateraloccipital_19	-0.044253
superiorparietal_25	-0.035173
superiorparietal_14	-0.028029
superiorparietal_17	-0.018526
parsopercularis_5	-0.037894
superiortemporal_6	-0.04259
paracentral_3	-0.066864
postcentral_13	-0.017031
transversetemporal_2	-0.044275
superiorparietal_18	-0.033952
supramarginal_6	-0.020328
superiortemporal_4	-0.032579
parsopercularis_9	-0.034253
superiorparietal_8	-0.02162
postcentral_6	-0.032012
superiortemporal_20	-0.024559
inferiorparietal_5	-0.026911
precentral_26	-0.031884
precuneus_3	-0.022821
inferiorparietal_8	0.0053798
inferiorparietal_14	-0.028793
lingual_1	-0.039008
paracentral_4	-0.030008
inferiorparietal_18	-0.020922
inferiorparietal_6	-0.012189
parsopercularis_2	-0.024631
rostralmiddlefrontal_18	-0.012189
superiortemporal_17	0.001195
precuneus_20	-0.041602
supramarginal_15	-0.013574
supramarginal_14	0.010452
precentral_20	-0.046843
lateraloccipital_21	-0.022676
lateraloccipital_14	-0.028836
inferiorparietal_11	-0.033884
supramarginal_13	-0.026522
precentral_22	-0.032049
precentral_10	-0.010294
paracentral_10	-0.030677
supramarginal_18	0.0096153
inferiorparietal_7	0.014064
caudalmiddlefrontal_7	0.052715
supramarginal_2	0.033155
inferiorparietal_13	-0.012189
parsopercularis_3	0.041612
lateraloccipital_9	0.038442
lateraloccipital_8	0.037626
supramarginal_16	0.014507
precuneus_4	0.0064242
precentral_17	0.012606
parsopercularis_4	-0.017065
superiorparietal_12	0.030676
paracentral_7	0.030263
superiorfrontal_17	0.044363
lateraloccipital_15	0.043144
insula_10	0.024471
middletemporal_6	0.026406
precentral_6	-0.01191
supramarginal_3	0.013905
rostralmiddlefrontal_14	0.12081
inferiorparietal_3	0.066241
parstriangularis_4	0.023916
fusiform_15	-0.0013655
lingual_3	-0.01191
caudalmiddlefrontal_2	-0.0041384
supramarginal_7	0.056055
precentral_29	-0.033975
precuneus_19	-0.011187
rostralmiddlefrontal_9	-0.020957
superiorparietal_21	-0.023256
superiorparietal_19	-0.029614
caudalmiddlefrontal_12	-0.011548
superiorparietal_2	-0.00020373
rostralmiddlefrontal_11	-0.035698
lingual_14	-0.036728
lateraloccipital_18	-0.033523
precentral_16	0.0081283
precuneus_17	0.034046
inferiorparietal_1	0.031755
cuneus_3	0.081781
precentral_13	0.03687
precentral_32	0.065444
precentral_5	0.019204
fusiform_6	0.0011057
cuneus_2	-0.00083811
precentral_4	0.013971
superiorparietal_11	0.03687
precuneus_10	-0.066169
inferiorparietal_4	-0.063159
precentral_11	-0.048789
superiorparietal_6	-0.078235
superiorparietal_4	-0.090514
parstriangularis_1	-0.077905
caudalmiddlefrontal_6	-0.070851
supramarginal_11	-0.069198
supramarginal_5	-0.094847
caudalmiddlefrontal_8	-0.048255
precentral_18	-0.064618
precentral_31	-0.060714
lateraloccipital_3	-0.029743
precuneus_22	0.023624
rostralmiddlefrontal_22	-0.020075
entorhinal_1	-0.0079183
precentral_35	0.018729
fusiform_17	-0.01233
inferiorparietal_12	0.024399
postcentral_15	0.017864
lingual_12	0.014548
precentral_1	0.015977
superiorfrontal_26	0.0037069
rostralmiddlefrontal_4	-0.0013777
precentral_2	0.020534
superiorfrontal_6	-0.030634
precuneus_16	0.056451
rostralmiddlefrontal_24	-0.0031225
rostralmiddlefrontal_12	-0.0031225
lingual_16	0.038442
caudalmiddlefrontal_1	0.045471
lingual_6	0.048624
precuneus_14	0.026099
lateraloccipital_17	0.026994
precentral_19	0.053828
inferiorparietal_22	0.073347
parahippocampal_4	0.017
fusiform_10	0.017675
precuneus_6	0.0061087
inferiorparietal_19	0.037587
lingual_15	0.034342
precentral_34	0.071394
lingual_8	0.067267
caudalmiddlefrontal_5	0.03122
superiorparietal_28	0.037587
superiorfrontal_15	-0.0035643
inferiorparietal_10	-0.0063874
parstriangularis_7	0.027731
parsorbitalis_1	0.04552
paracentral_1	-0.0065414
caudalmiddlefrontal_11	0.062645
lateraloccipital_5	0.020304
lingual_10	0.055857
precuneus_5	0.00051557
superiortemporal_11	0.051605
rostralmiddlefrontal_10	0.026162
superiortemporal_26	-0.009894
superiortemporal_23	0.0091157
precuneus_11	0.044155
bankssts_1	0.0038239
insula_9	-0.0029742
rostralmiddlefrontal_6	0.044155
parahippocampal_5	0.044155
superiorfrontal_14	0.044155
rostralmiddlefrontal_16	0.016329
entorhinal_2	-0.005672
superiorfrontal_7	-0.0065647
lingual_9	-0.0063874
fusiform_5	0.018709
supramarginal_4	0.0014899
superiorfrontal_8	0.0016647
bankssts_3	-0.01461
precuneus_18	0.0003728
precentral_30	0.0015482
lateraloccipital_23	0.0047916
inferiorparietal_2	-0.0066446
superiortemporal_25	0.01057
superiorfrontal_34	-0.02534
lingual_2	0.0023819
fusiform_4	0.026099
supramarginal_20	0.025987
parsopercularis_7	0.0014899
precuneus_15	0.0091754
inferiortemporal_7	0.048183
postcentral_5	0.011126
precentral_3	0.022078
supramarginal_9	-0.019871
precentral_12	-0.0066055
precuneus_7	0.008833
lingual_7	0.035041
parsorbitalis_4	0.035691
bankssts_5	0.010957
parstriangularis_6	0.0094752
rostralmiddlefrontal_20	0.017274
lingual_4	0.017447
superiorfrontal_19	0.026829
frontalpole_1	0.030263
superiorfrontal_18	0.048434
rostralmiddlefrontal_15	0.067572
superiorfrontal_21	0.012144
caudalmiddlefrontal_4	0.02018
superiorfrontal_2	0.074887
parahippocampal_3	0.0077345
lingual_17	0.078665
supramarginal_19	0.0077345
precentral_8	0.066105
fusiform_1	0.080688
precuneus_8	0.021956
lingual_11	-0.0086722
precuneus_9	0.018807
precentral_27	0.039701
supramarginal_17	0.0095579
	0.030054
	0.032752
	0.011286
	0.012739
	-0.022779
	-0.032762
	0.017734
	0.0058288
	0.016809
	-0.0085983
	-0.00019136
	0.010451
	-0.02534
	0.040813
	0.0090698
	0.020178
	0.017624
	-0.021516
	0.0090295
	0.00303
	0.013166
	0.012424
	0.017134
	0.029736
	0.015423
	-0.011355
	0.0036983
	0.0036983
	0.0039395
	0.035512
	0.039323
	0.048434
	0.053301
	0.0146
	0.033679
	0.0063577
	0.010368
	0.10553
	0.038263
	0.011931
	0.040238
	0.04847
	0.065863
	0.10882
	0.12413
	0.093847
	0.098321
	0.08963
	0.092908
	0.12358
	0.12411
	0.10266
	0.058778
	0.072066
	0.06558
	0.088172
	0.08899
	0.070625
	0.07353
	0.067923
	0.070625
	0.08661
	0.12306
	0.10452
	0.055974
	0.087291
	0.061401
	0.014449
	0.036149
	0.035742
	0.0020788
	0.0024107
	0.059718
	0.029413
	0.021716
	0.048626
	0.10675
	0.10159
	0.085179
	0.098633
	0.092504
	0.10427
	0.082957
	0.097345
	0.042433
	0.049874
	0.090441
	0.099858
	0.10163
	0.044176
	0.053598
	0.023433
	0.040365
	0.022679
	0.033169
	0.078222
	0.070613
	0.040212
	0.038384
	-0.016516
	-0.023193
	-0.038748
	0.0056359
	-0.018335
	-0.02576
	-0.018439
	-0.042884
	-0.068109
	-0.076568
	-0.069091
	-0.056676
	-0.048139
	-0.061763
	-0.0079925
	-0.072223
	-0.031055
	0.093145
	-0.059891
	-0.083977
	-0.08613
	-0.076547
	-0.078187
	-0.06754
	-0.044996
	-0.051047
	-0.044714
	-0.055585
	-0.029165
	-0.041708
	-0.026377
	-0.042248
	-0.032665
	-0.029133
	-0.027427
	-0.018615
	-0.020934
	0.0048789
	0.0016252
	0.0030388
	0.039946
	-0.009639
	-0.0010376
	0.011501
	-0.01398
	-0.021829
	-0.024454
	-0.04003
	-0.035473
	-0.037679
	-0.031516
	-0.04945
	-0.044753
	-0.035107
	-0.054525
	-0.048828
	0.005293
	0.00083855
	0.014845
	-0.0066548
	0.018568
	0.009491
	0.0041758
	0.025354
	-0.0030699
	0.041184
	0.07485
	0.062642
	0.0073731
	0.00050748
	0.019916
	0.0093582
	-0.03104
	-0.024721
	0.0073705
	-0.038951
	-0.057503
	-0.040253
	-0.046311
	-0.03964
	-0.032357
	-0.031657
	-0.041028
	-0.073112
	-0.091611
	-0.088412
	-0.082148
	-0.06246
	0.033959
	0.012762
	-0.012938
	0.047567
	0.0091157
	-0.0010494
	-0.00071346
	-0.024325
	-0.036476
	-0.042528
	-0.057188
	-0.059648
	-0.010696
	-0.072257
	-0.03778
	-0.072207
	-0.060097
	-0.047171
	-0.039346
	-0.004167
	-0.10386

## Sheet: Figure 4d
geneSet	description	link	enrichmentScore	normalizedEnrichmentScore	pValue	FDR	size	plotPath	leadingEdgeNum	leadingEdgeId	userId
GO:0003707	nuclear steroid receptor activity	http://amigo.geneontology.org/amigo/term/GO:0003707	0.649235	1.99986	<2.2e-16	0.00654888	20	./Project_wg_result1726153006_GSEA/GO_0003707.png	8	2104;2101;4306;7181;2908;5467;9572;2103	ESRRA;ESRRB;ESRRG;NR1D1;NR2C1;NR3C1;NR3C2;PPARD
GO:0001664	G protein-coupled receptor binding	http://amigo.geneontology.org/amigo/term/GO:0001664	-0.394095	-1.7771	<2.2e-16	0.071507	193	./Project_wg_result1726153006_GSEA/GO_0001664.png	57	7474;10886;132112;1855;5173;1392;112609;10672;81029;9495;10868;84687;5028;718;3312;84133;4878;5443;50944;80326;2771;1742;7477;55737;8862;9294;2774;25927;7476;54894;3691;8324;1901;4693;56477;6422;7473;887;1524;65055;3301;51083;5064;5621;5727;6863;84870;7345;54361;152;408;1910;8321;2890;135138;8685;54550	ADRA2C;AKAP5;APLN;ARRB1;C3;CCKBR;CCL28;CNRIP1;CRH;CX3CR1;DLG4;DNAJA1;DVL1;EDNRB;FZD1;FZD7;GAL;GNA13;GNAI2;GNAL;GRIA1;HSPA8;ITGB4;MARCO;MRAP2;NDP;NECAB2;NPFFR2;NPPA;P2RY1;PACRG;PALM;PDYN;POMC;PPP1R9B;PRNP;PTCH1;REEP1;RNF43;RSPO3;RTP1;S1PR1;S1PR2;SFRP1;SHANK1;TAC1;UCHL1;USP20;VPS35;WNT10A;WNT3;WNT4;WNT5A;WNT5B;WNT7A;WNT7B;ZNRF3
GO:0043177	organic acid binding	http://amigo.geneontology.org/amigo/term/GO:0043177	-0.406419	-1.72238	<2.2e-16	0.0751607	145	./Project_wg_result1726153006_GSEA/GO_0043177.png	54	5351;286256;341;5033;10841;51;2904;2348;6505;63826;5947;3141;2950;945;2172;4706;55214;6507;6573;1301;7390;241;3050;8309;8644;197131;6256;1109;652968;114132;1645;4192;8974;2946;4935;55258;2746;3042;116443;2747;3047;2170;2171;2350;8310;445;23576;6622;3049;23564;8001;2742;5836;2173	ACOX1;ACOX2;ACOX3;AKR1C1;AKR1C3;AKR1C4;ALOX5AP;APOC1;ASS1;CASTOR1;CD33;COL11A1;DDAH1;DDAH2;FABP3;FABP5;FABP6;FABP7;FOLR1;FOLR2;FTCD;GLRA2;GLRA3;GLUD1;GLUD2;GPR143;GRIN2B;GRIN3A;GSTM2;GSTP1;HBG1;HBM;HBQ1;HBZ;HLCS;LCN12;MDK;NDUFAB1;P3H2;P4HA1;P4HA2;PLOD1;PYGL;RBP1;RXRA;SIGLEC11;SLC19A1;SLC1A1;SLC1A3;SNCA;SRR;THNSL2;UBR1;UROS
GO:0008227	G protein-coupled amine receptor activity	http://amigo.geneontology.org/amigo/term/GO:0008227	-0.528287	-1.70908	0.00176056	0.0762046	30	./Project_wg_result1726153006_GSEA/GO_0008227.png	12	148;11255;3358;3354;51222;54112;3350;154;152;147;3269;3363	ADRA1A;ADRA1B;ADRA2C;ADRB2;GPR88;HRH1;HRH3;HTR1A;HTR1E;HTR2C;HTR7;ZNF219
GO:0005507	copper ion binding	http://amigo.geneontology.org/amigo/term/GO:0005507	-0.508678	-1.79459	0.00182482	0.0775964	45	./Project_wg_result1726153006_GSEA/GO_0005507.png	18	6623;23400;6341;9973;388753;283;9616;9843;2817;6647;4504;5621;84695;475;6284;4016;285362;6622	ANG;ATOX1;ATP13A2;CCS;COA6;GPC1;HEPH;LOXL1;LOXL3;MT3;PRNP;RNF7;S100A13;SCO1;SNCA;SNCG;SOD1;SUMF1
GO:0017147	Wnt-protein binding	http://amigo.geneontology.org/amigo/term/GO:0017147	-0.512981	-1.67845	0.00180505	0.0807977	28	./Project_wg_result1726153006_GSEA/GO_0017147.png	8	8324;147495;6422;2535;129293;8326;79971;8321	APCDD1;FZD1;FZD2;FZD7;FZD9;SFRP1;TRABD2A;WLS
GO:0008066	glutamate receptor activity	http://amigo.geneontology.org/amigo/term/GO:0008066	-0.568696	-1.74858	0.00359712	0.0807977	25	./Project_wg_result1726153006_GSEA/GO_0008066.png	9	2897;2905;2900;2918;116443;2898;2895;2890;2899	GRIA1;GRID2;GRIK1;GRIK2;GRIK3;GRIK4;GRIN2C;GRIN3A;GRM8
GO:0001965	G-protein alpha-subunit binding	http://amigo.geneontology.org/amigo/term/GO:0001965	-0.543317	-1.68976	0.00558659	0.0813081	26	./Project_wg_result1726153006_GSEA/GO_0001965.png	12	4924;23328;10636;10287;60626;26086;26166;84059;5999;6001;2890;4988	ADGRV1;GPSM1;GRIA1;NUCB1;OPRM1;RGS10;RGS14;RGS19;RGS22;RGS4;RIC8A;SASH1
GO:0030594	neurotransmitter receptor activity	http://amigo.geneontology.org/amigo/term/GO:0030594	-0.484223	-1.87992	<2.2e-16	0.082468	71	./Project_wg_result1726153006_GSEA/GO_0030594.png	30	1129;1131;2904;2911;9177;2564;2555;2565;11255;3358;2562;1140;2897;3354;1137;2905;2900;116443;2550;3350;2898;2895;2890;8001;3269;2742;2556;3363;2560;2899	CHRM2;CHRM3;CHRNA4;CHRNB1;GABBR1;GABRA2;GABRA3;GABRB1;GABRB3;GABRE;GABRG1;GLRA2;GLRA3;GRIA1;GRID2;GRIK1;GRIK2;GRIK3;GRIK4;GRIN2B;GRIN2C;GRIN3A;GRM1;HRH1;HRH3;HTR1A;HTR1E;HTR2C;HTR3B;HTR7
GO:0016645	oxidoreductase activity, acting on the CH-NH group of donors	http://amigo.geneontology.org/amigo/term/GO:0016645	-0.562668	-1.72545	0.00182149	0.0857736	25	./Project_wg_result1726153006_GSEA/GO_0016645.png	12	4522;5625;259307;196743;1428;29958;645;2110;84883;1757;65263;5831	AIFM2;BLVRB;CRYM;DMGDH;ETFDH;IL4I1;MTHFD1;PAOX;PRODH;PYCR1;PYCR3;SARDH
GO:0016209	antioxidant activity	http://amigo.geneontology.org/amigo/term/GO:0016209	-0.4753	-1.81271	<2.2e-16	0.092907	63	./Project_wg_result1726153006_GSEA/GO_0016209.png	23	119391;2950;2879;9588;9536;5052;64359;6647;241;3050;114112;55937;2878;6415;2946;4504;3042;348;10549;3047;3049;7295;4257	ALOX5AP;APOE;APOM;GPX3;GPX4;GSTM2;GSTO2;GSTP1;HBG1;HBM;HBQ1;HBZ;MGST1;MT3;NXN;PRDX1;PRDX4;PRDX6;PTGES;SELENOW;SOD1;TXN;TXNRD3
GO:0098531	ligand-activated transcription factor activity	http://amigo.geneontology.org/amigo/term/GO:0098531	0.487476	1.73255	0.00240385	0.120686	39	./Project_wg_result1726153006_GSEA/GO_0098531.png	11	2104;2101;6095;4306;4824;7181;2908;5467;9572;9975;2103	ESRRA;ESRRB;ESRRG;NKX3-1;NR1D1;NR1D2;NR2C1;NR3C1;NR3C2;PPARD;RORA
GO:0004984	olfactory receptor activity	http://amigo.geneontology.org/amigo/term/GO:0004984	0.446365	1.69655	0.0045045	0.131913	48	./Project_wg_result1726153006_GSEA/GO_0004984.png	38	391190;284521;391191;391192;8387;219858;26219;341276;26716;219983;120787;338755;26538;442194;26648;4994;26531;4995;390431;124538;254879;390261;403282;284433;26341;391196;135941;442361;26338;81696;7932;127623;390197;79290;144124;119774;347468;390077	OR10A2;OR10A5;OR10C1;OR10H2;OR10H5;OR11A1;OR13A1;OR13H1;OR1E1;OR1J4;OR2A14;OR2A2;OR2AG2;OR2AK2;OR2B11;OR2H1;OR2H2;OR2L13;OR2L3;OR2L8;OR2M7;OR2T6;OR3A1;OR3A2;OR4D10;OR4D2;OR4D6;OR4K2;OR52K2;OR52N2;OR52W1;OR5H1;OR5L2;OR5V1;OR6C65;OR6M1;OR7E24;OR8B12
GO:0008527	taste receptor activity	http://amigo.geneontology.org/amigo/term/GO:0008527	0.615924	1.74907	0.00638298	0.148285	16	./Project_wg_result1726153006_GSEA/GO_0008527.png	10	50840;259293;50839;50838;259290;54429;259295;259296;259289;50832	TAS2R10;TAS2R13;TAS2R14;TAS2R20;TAS2R30;TAS2R31;TAS2R4;TAS2R43;TAS2R5;TAS2R50
GO:0140993	histone modifying activity	http://amigo.geneontology.org/amigo/term/GO:0140993	0.334195	1.59367	<2.2e-16	0.177622	187	./Project_wg_result1726153006_GSEA/GO_0140993.png	61	8202;79813;80854;3717;10600;221037;5579;55806;80853;3720;79960;54496;57708;23409;5578;9759;84444;25862;8284;84193;7799;23133;84148;9869;4591;55693;9960;9031;56950;165918;57602;6419;2033;2146;9730;545;29072;114803;23081;51111;9575;84678;26040;166968;51564;55209;399818;55818;54665;8520;2140;2122;5253;79723;79609;8242;55869;56978;8085;23522;9219	ATR;BAZ1B;CLOCK;DCAF1;DOT1L;EEF1AKMT2;EHMT1;EP300;EYA3;EZH2;HAT1;HDAC4;HDAC7;HDAC8;HR;JADE1;JAK2;JARID2;JMJD1C;KAT6B;KAT8;KDM2B;KDM3A;KDM4C;KDM4D;KDM5C;KDM5D;KDM7A;KMT2D;KMT5B;MECOM;MIER1;MIER3;MTA2;MYSM1;NCOA3;PHF2;PHF8;PRDM2;PRDM8;PRKCA;PRKCB;PRMT7;RNF168;RSBN1;SETBP1;SETD2;SETD3;SETD5;SETD7;SETDB1;SETMAR;SIRT4;SMYD2;SUV39H2;TRIM37;USP16;USP3;USP36;USP49;VCPKMT
GO:0032451	demethylase activity	http://amigo.geneontology.org/amigo/term/GO:0032451	0.454652	1.60965	0.00959233	0.182589	37	./Project_wg_result1726153006_GSEA/GO_0032451.png	16	221037;55806;80853;3720;8846;8284;23133;55693;23081;84678;55818;54665;5253;1544;8242;25974	ALKBH1;CYP1A2;HR;JARID2;JMJD1C;KDM2B;KDM3A;KDM4C;KDM4D;KDM5C;KDM5D;KDM7A;MMACHC;PHF2;PHF8;RSBN1
GO:0004386	helicase activity	http://amigo.geneontology.org/amigo/term/GO:0004386	0.360417	1.6323	<2.2e-16	0.183181	138	./Project_wg_result1726153006_GSEA/GO_0004386.png	46	25788;80119;60625;1654;79075;57696;1663;9879;56652;92797;113510;91607;84181;9557;80205;9931;57169;84515;64135;51750;1105;6832;57697;8438;56919;23132;23405;6596;11269;23064;64794;1974;55794;3070;1655;257218;54505;4176;1108;55345;1665;64848;9044;8653;56916;55308	BTAF1;CHD1;CHD1L;CHD4;CHD6;CHD9;DDX11;DDX19A;DDX19B;DDX28;DDX31;DDX3X;DDX3Y;DDX46;DDX5;DDX55;DHX15;DHX29;DHX33;DHX35;DICER1;DSCC1;EIF4A2;FANCM;HELB;HELLS;HELQ;HELZ;HLTF;IFIH1;MCM7;MCM8;PIF1;RAD54B;RAD54L;RAD54L2;RTEL1;SETX;SHPRH;SLFN11;SMARCAD1;SUPV3L1;TWNK;YTHDC2;ZGRF1;ZNFX1
GO:0003823	antigen binding	http://amigo.geneontology.org/amigo/term/GO:0003823	0.4108	1.52536	0.0149254	0.21471	46	./Project_wg_result1726153006_GSEA/GO_0003823.png	13	3902;10332;3543;9794;4277;100507436;23428;6890;30835;3112;10417;3575;3115	CD209;CLEC4M;HLA-DOB;HLA-DPB1;IGLL1;IL7R;LAG3;MAML1;MICA;MICB;SLC7A8;SPON2;TAP1
GO:0008186	ATP-dependent activity, acting on RNA	http://amigo.geneontology.org/amigo/term/GO:0008186	0.385726	1.5533	0.00746269	0.219153	67	./Project_wg_result1726153006_GSEA/GO_0008186.png	29	25788;80119;60625;1654;57696;1663;9879;64135;6832;57697;56919;11269;64794;1974;55794;1655;54505;1665;64848;8653;55308;55760;9188;90957;9416;11325;9716;8886;5976	AQR;DDX11;DDX18;DDX19A;DDX19B;DDX21;DDX23;DDX28;DDX31;DDX3X;DDX3Y;DDX42;DDX46;DDX5;DDX55;DHX15;DHX29;DHX32;DHX33;DHX35;DHX57;EIF4A2;FANCM;IFIH1;PIF1;RAD54B;SUPV3L1;UPF1;YTHDC2
GO:0003727	single-stranded RNA binding	http://amigo.geneontology.org/amigo/term/GO:0003727	0.378731	1.53185	0.0120773	0.229107	72	./Project_wg_result1726153006_GSEA/GO_0003727.png	36	26523;129563;55342;1654;1663;10011;26528;64135;3187;192670;7072;87178;5937;3178;9987;113251;10445;192669;4440;10179;1996;140886;219988;9716;3185;10450;6310;80324;2332;124540;10657;54033;202559;6741;5042;79882	AGO1;AGO3;AGO4;AQR;ATXN1;DAZAP1;DDX11;DDX3X;DIS3L2;ELAVL4;FMR1;HNRNPA1;HNRNPDL;HNRNPF;HNRNPH1;IFIH1;KHDRBS1;KHDRBS2;LARP4;MCRS1;MSI1;MSI2;PABPC3;PABPC5;PATL1;PNPT1;PPIE;PUS1;RBM11;RBM7;RBMS1;SRA1;SSB;STRBP;TIA1;ZC3H14

## Sheet: Figure 4e
weight	coeff
-0.011652	0.19778
-0.0002391	-0.120052
-0.018537	-0.137554
-0.10614	-0.0898938
0.01222	0.17711
0.016778	0.167585
0.022458	0.236385
-0.0044932	-0.173836
-0.034913	-0.141627
-0.027341	-0.16832
0.0047356	-0.166158
-0.018143	-0.0364272
0.0091322	-0.210188
-0.033004	-0.0206634
-0.018651	-0.0836158
-0.017912	-0.100362
-0.01931	-0.192297
-0.07483	-0.0642288
-0.04928	0.160453
-0.0032761	0.107176
-0.0026236	-0.418089
0.021177	-0.273988
-0.053502	-0.399562
-0.064439	-0.223097
-0.055671	-0.222477
-0.026111	-0.195048
-0.018189	-0.322116
-0.029632	-0.07
-0.0234	0.136992
-0.033335	-0.104846
0.014473	-0.203828
-0.059477	-0.247346
-0.039784	0.073908
-0.034894	0.229071
-0.03098	-0.138383
-0.05735	0.0483152
-0.027341	-0.0528253
0.0064148	0.00126221
-0.040709	-0.161693
-0.069067	-0.137204
-0.033209	0.066382
-0.041611	-0.128721
-0.072363	0.219902
-0.040522	-0.242901
-0.045325	-0.00313468
-0.060357	0.14602
-0.056482	0.00692804
-0.057481	-0.0721238
-0.024968	0.0540421
-0.028633	0.237506
-0.045256	-0.0364806
-0.056566	0.117882
-0.07754	-0.232475
-0.10483	-0.113459
-0.04806	-0.232691
-0.080621	-0.206672
-0.030527	-0.083774
-0.095075	0.0168942
-0.087436	-0.349195
-0.048048	-0.0908317
1.3895e-05	0.0157217
-0.032365	-0.29764
-0.046457	-0.227741
-0.052698	-0.248918
-0.069958	-0.236586
-0.066835	-0.186993
-0.0045007	-0.119092
-0.025221	-0.165155
0.041352	0.00636621
0.03569	-0.0638326
-0.052698	-0.130398
-0.040669	-0.0109936
-0.040669	-0.234689
-0.020016	-0.297986
-0.0041214	1.48463e-05
-0.023956	-0.13502
-0.072024	-0.447869
-0.034796	-0.18208
-0.057277	0.0228185
-0.046923	-0.151662
-0.046923	-0.284797
-0.031492	-0.210431
-0.042594	-0.134318
-0.040604	-0.363573
-0.046923	-0.254642
-0.042336	-0.138731
0.0081413	-0.225734
-0.058248	-0.150476
-0.046503	-0.3407
-0.053574	-0.0306648
-0.060364	-0.00903646
-0.056058	-0.225909
-0.0031286	-0.0161466
-0.039983	-0.267481
-0.0045921	-0.0987429
-0.05071	-0.36156
-0.022444	0.142077
-0.04625	-0.198617
-0.049314	-0.211704
-0.045117	-0.0821399
0.0037031	0.151488
-0.03338	-0.0376594
0.023478	-0.179576
-0.020238	-0.244114
-0.036649	-0.130885
-0.014776	-0.150113
-0.037124	-0.179552
0.020726	-0.0742162
-0.015994	-0.172181
-0.02175	-0.130602
-0.041313	-0.0274422
-0.054086	0.0917696
-0.013488	-0.141307
-0.023675	-0.194877
-0.045945	0.116143
0.0082024	0.0822322
-0.073686	-0.0812691
-0.0068861	-0.0242668
-0.073686	0.209753
-0.0088138	0.177753
-0.061193	-0.022814
-0.011829	-0.151361
-0.0017153	0.178467
-0.052922	-0.459501
-0.029734	-0.00781441
-0.03827	0.0182773
-0.011303	-0.201501
-0.034961	0.0510609
-0.06349	0.0845224
0.0057806	-0.139346
-0.057236	0.00970661
-0.026184	0.15691
-0.054017	0.0196677
-0.024767	0.361443
0.00056479	0.186428
-0.073686	-0.104098
-0.046725	0.136385
-0.050667	0.297756
-0.030706	0.309919
-0.00071487	0.136652
0.0038384	0.0628335
-0.050714	-0.0342101
0.005512	-0.0318719
-0.061391	-0.0713241
-0.00948	0.472105
-0.012992	0.348868
-0.00023643	0.3776
0.001853	0.161018
-0.040167	-0.134811
-0.0087311	-0.356516
-0.011821	0.204405
-0.020883	0.315312
0.07312	0.0287104
0.029868	0.323993
-0.045266	0.142007
-0.0087311	-0.0961328
0.035917	0.159831
0.029399	0.0744084
-0.038373	-0.124113
-0.021343	-0.118749
-0.019205	-0.372108
-0.020172	-0.142274
-0.0020299	-0.162171
-0.0038924	0.28574
-0.056482	0.0695432
0.0052052	0.0164891
0.0036265	0.0593585
0.0097859	0.176796
-0.0050025	0.20782
0.025492	0.298974
0.041437	0.303741
0.00089805	0.119145
-0.051851	0.00922283
-0.039855	0.265258
0.01593	0.160502
-0.013089	0.40064
-0.071375	-0.202373
-0.052006	-0.207266
-0.051851	0.0760188
-0.021087	-0.130714
-0.018432	-0.255359
-0.023621	-0.131739
-0.012826	-0.0550263
-0.018035	-0.281995
0.00050274	-0.110024
0.094356	-0.249544
-0.018574	-0.512457
0.034524	-0.524165
0.019687	-0.343148
-0.0052016	-0.308209
-0.010514	-0.261574
-0.088676	-0.214068
0.0084721	-0.1512
-0.063706	-0.40914
-0.033244	-0.565864
0.0037953	-0.0305539
-0.028288	-0.273977
-0.05005	-0.152744
-0.051462	-0.145169
0.018368	-0.116569
0.03592	-0.259147
-0.026737	-0.0190806
-0.070617	-0.278301
0.05032	-0.147419
0.016762	-0.143609
-0.0068966	0.077473
0.044662	0.23768
0.044662	0.229427
-0.050667	0.178724
-0.012951	0.0410349
-0.033569	0.261386
-0.028281	0.0308473
-0.048181	0.114554
-0.028592	-0.0223651
-0.01078	0.273554
-0.003175	0.108562
-0.0068488	0.342353
-0.0248	0.384319
-0.05689	0.128375
0.01529	0.267772
-0.011525	0.266763
0.018389	0.378075
0.03968	0.11366
-0.05689	0.0366377
0.039642	0.20592
0.038932	0.0143385
0.043423	0.496523
0.0068017	0.346583
-0.0073548	0.1707
-0.051106	0.160113
-0.017355	0.250628
-0.012921	0.0886122
-0.010685	0.180295
-0.0016138	0.174371
-0.02707	0.0813364
-0.032998	-0.0818606
0.023921	0.0875475
-0.042616	-0.0467418
0.019223	0.0441037
0.059106	0.0172685
-0.042616	0.153589
-0.042616	-0.0508689
-0.042616	-0.0207748
0.042653	0.33516
-0.0083438	0.237989
-0.030886	0.127743
0.038932	0.198999
0.011144	-0.214175
0.0012638	0.0362777
0.017298	0.0218051
0.018106	0.0467828
-0.031243	-0.0594881
-0.021148	-0.138577
0.0054436	0.0172997
-0.041877	-0.132158
-0.057705	-0.143219
-0.024019	0.15366
0.026575	-0.0392918
-0.028281	0.156244
0.0074103	0.237818
0.0012638	-0.141869
0.084816	0.0159513
0.037811	0.218079
-0.013333	-0.0211767
-0.030726	0.175487
0.037291	0.108765
-0.0052833	-0.0133943
-0.01165	0.383707
0.019082	0.274985
-0.010289	-0.0615258
0.035273	0.136029
-0.00041119	0.106083
-0.0079049	0.1999
-6.97e-05	0.154788
-0.0050084	0.158124
0.001565	-0.133354
0.079587	0.277641
-0.007359	-0.0720646
-0.0082773	0.0137684
-0.027742	0.207686
-0.019322	0.323098
0.021521	0.429517
-0.0085178	0.136022
0.021521	0.150167
0.019086	0.122772
0.0052263	0.195496
0.022298	0.174653
-0.0039284	-0.0494648
0.0088782	0.239358
0.061491	0.200089
0.026025	0.251899
-0.0044848	0.361682
-0.0045304	0.0240759
0.033446	0.347457
-0.0097045	0.10054
-0.0094662	0.20906
-0.017044	-0.245815
-0.0046858	0.226046
0.05692	0.187976
0.052153	-0.0165565
0.0069419	-0.00481458
-0.017408	-0.0541495
-0.013352	0.0135369
-0.024019	0.184643
0.01763	0.209656
0.027812	0.100752
-0.031954	-0.116834
-0.048612	0.168959
-0.020817	-0.104115
-0.014928	-0.230908
0.031185	0.218228
0.015793	-0.0365602
0.0059732	-0.148544
-0.035954	-0.147596
0.074706	-0.0970451
0.025807	-0.100637
-0.033076	-0.191432
-0.085434	-0.230664
-0.085434	0.0223639
0.039093	0.0942095
0.035062	-0.19114
-0.04315	-0.0117307
0.079587	0.0463115
-0.020828	-0.0171923
-0.061339	-0.0819703
0.09088	0.129856
-0.0093398	0.231903
0.014416	0.120727
-0.025973	-0.0139743
-0.064747	-0.0882423
0.044883	0.259245
-0.050962	0.156347
0.071858	0.123369
0.077425	0.275556
0.0097932	0.362995
0.074566	0.138491
-0.01558	-0.0628762
0.018159	-0.0262022
-0.060389	0.00761859
-0.053308	0.122265
-0.018186	0.425491
-0.028864	0.438925
0.082209	0.232575
-0.0030707	0.128794
0.060128	0.161849
-0.0099979	0.0993849
0.072708	0.316319
0.085851	0.260715
0.084132	0.314944
0.0030828	0.305
0.10362	0.18221
0.084132	0.30028
0.0033352	0.119505
-0.06246	0.154382
-0.029365	0.0921376
0.028627	0.293453
-0.011309	0.239896
0.030898	0.1163
0.069076	-0.00754135
0.038917	0.416607
0.089825	0.00964186
0.0052755	-0.130034
0.032246	0.0926541
0.0030247	0.209615
0.018431	0.400399
0.014281	0.169301
0.041659	0.328999
-0.00010284	0.0960117
0.0041153	0.271325
0.011761	0.174327
-0.015454	0.291296
0.009507	0.186764
0.019038	0.210471
0.0071057	0.141689
-0.019628	0.282947
0.034667	0.27621
0.037203	-0.273122
0.023712	0.0374633
0.046299	0.128135
-0.057642	-0.107069
0.034172	0.0774305
-0.0046565	-0.229347
0.060606	0.0279237
0.057824	0.213227
0.059103	0.0151763
0.02094	0.0165208
-0.0030947	0.0205346
0.019465	0.148126
0.040498	0.175561
0.014547	-0.0233365
0.058971	0.0405932
0.010831	0.324706
0.0054235	0.307161
0.041957	0.354529
0.050996	0.157513
0.017018	0.195252
0.060069	0.241575
0.047138	-0.188901
0.01761	-0.206784
0.057068	-0.44772
0.072859	-0.204077
0.050245	-0.218403
0.070328	0.229977
0.076429	0.21969
0.093856	0.29173
0.1062	0.343338
0.085603	0.177456
-0.019145	0.147654
0.10495	0.215755
0.093266	0.373336
0.092333	-0.0532369
0.072434	0.0289698
0.089451	0.0746535
0.01335	-0.0404656
0.054953	0.136991
0.031182	0.0355754
0.006068	-0.0945509
0.047386	-0.0162859
0.049446	-0.25711
0.035775	-0.168109
0.033821	-0.0189233
0.064415	0.28628
0.0295	-0.127201
0.0019334	0.120234
0.021181	-0.0585847
0.040951	-0.350651
0.018997	-0.0763408
0.022224	0.22076
-0.075122	-0.141171
0.11144	0.0797282
0.033008	0.331506
-0.010171	-0.130195
0.027295	0.251371
0.0076779	0.233834
0.0087242	0.0224949
0.0069556	0.240984
0.027178	0.047561
-0.02097	0.0261796
0.053832	-0.0071569
0.039119	0.195192
0.0064143	0.148938
0.036817	0.143715
0.040446	-0.0119966
-0.0092732	-0.117521
0.055507	0.154972
0.044397	-0.102108
-0.0022706	0.149879
0.010828	0.0733459
0.019406	0.220928
0.016395	0.0463392
0.00064607	0.0283856
0.035177	0.248009
0.024929	-0.0375249
0.025471	0.16421
0.0029812	-0.03797
0.014728	0.174522
0.073738	0.026695
0.052821	-0.0265048
0.050578	0.297925
0.015577	0.340254
0.0024915	0.304304
-0.010438	0.31397
0.051479	0.227606
0.041516	-0.0469563
0.062819	0.35318
0.018535	0.249543
0.0027861	0.0101131
0.028997	-0.0486304
0.054687	0.205007
0.044973	0.178575
0.023586	0.0693835
0.021632	-0.105687
0.026088	0.220797
0.048462	0.239917
0.087275	0.275331
0.10826	0.121756
0.095446	0.10555
0.051034	0.178094
0.015837	0.485504
0.062482	0.544341
0.033511	0.441575
0.0062988	0.313127
0.023921	-0.274037
-0.037996	-0.0817586
0.14307	-0.152081
0.06833	-0.219762
0.065791	0.0927107
-0.033116	-0.237619
0.0085051	-0.204635
0.067812	0.118805
0.19292	0.0540989
0.056829	0.0657799
0.19805	0.0701123
0.012864	-0.163385
-0.021913	-0.158461
-0.069067	-0.481324
-0.011266	-0.332328
-0.043984	0.0145115
0.1415	0.0818781

## Sheet: Figure 4f
Region	score
postcentral_14	-0.011652
postcentral_21	-0.0002391
lateraloccipital_2	-0.018537
postcentral_2	-0.10614
pericalcarine_2	0.01222
lateraloccipital_6	0.016778
lateraloccipital_10	0.022458
postcentral_29	-0.0044932
superiorparietal_23	-0.034913
lateraloccipital_4	-0.027341
postcentral_12	0.0047356
lateraloccipital_1	-0.018143
lateraloccipital_20	0.0091322
postcentral_23	-0.033004
pericalcarine_7	-0.018651
postcentral_25	-0.017912
lateraloccipital_11	-0.01931
postcentral_17	-0.07483
pericalcarine_3	-0.04928
postcentral_24	-0.0032761
postcentral_4	-0.0026236
postcentral_30	0.021177
paracentral_2	-0.053502
postcentral_20	-0.064439
superiortemporal_24	-0.055671
postcentral_16	-0.026111
postcentral_3	-0.018189
superiorparietal_9	-0.029632
postcentral_8	-0.0234
postcentral_1	-0.033335
postcentral_27	0.014473
postcentral_10	-0.059477
postcentral_18	-0.039784
postcentral_31	-0.034894
superiorparietal_7	-0.03098
precentral_24	-0.05735
superiorparietal_13	-0.027341
lingual_5	0.0064148
cuneus_1	-0.040709
superiorparietal_3	-0.069067
pericalcarine_4	-0.033209
superiorparietal_29	-0.041611
postcentral_22	-0.072363
lateraloccipital_12	-0.040522
parsopercularis_10	-0.045325
lateraloccipital_7	-0.060357
postcentral_28	-0.056482
superiorparietal_20	-0.057481
inferiorparietal_17	-0.024968
pericalcarine_1	-0.028633
superiortemporal_3	-0.045256
transversetemporal_3	-0.056566
paracentral_8	-0.07754
cuneus_5	-0.10483
superiortemporal_18	-0.04806
precentral_14	-0.080621
lateraloccipital_13	-0.030527
transversetemporal_4	-0.095075
superiorparietal_1	-0.087436
transversetemporal_1	-0.048048
pericalcarine_5	1.39e-05
superiorparietal_26	-0.032365
lateraloccipital_22	-0.046457
paracentral_9	-0.052698
superiorparietal_27	-0.069958
postcentral_11	-0.066835
parstriangularis_2	-0.0045007
postcentral_9	-0.025221
inferiorparietal_20	0.041352
superiorparietal_16	0.03569
precentral_7	-0.052698
parstriangularis_5	-0.040669
postcentral_26	-0.040669
superiorparietal_24	-0.020016
rostralmiddlefrontal_17	-0.0041214
cuneus_6	-0.023956
superiorparietal_22	-0.072024
supramarginal_12	-0.034796
superiorparietal_10	-0.057277
lingual_13	-0.046923
precuneus_1	-0.046923
superiorparietal_15	-0.031492
superiortemporal_21	-0.042594
precentral_33	-0.040604
inferiorparietal_9	-0.046923
superiortemporal_16	-0.042336
pericalcarine_6	0.0081413
superiorparietal_5	-0.058248
cuneus_7	-0.046503
precentral_9	-0.053574
lateraloccipital_16	-0.060364
cuneus_4	-0.056058
lateraloccipital_19	-0.0031286
superiorparietal_25	-0.039983
superiorparietal_14	-0.0045921
superiorparietal_17	-0.05071
parsopercularis_5	-0.022444
superiortemporal_6	-0.04625
paracentral_3	-0.049314
postcentral_13	-0.045117
transversetemporal_2	0.0037031
superiorparietal_18	-0.03338
supramarginal_6	0.023478
superiortemporal_4	-0.020238
parsopercularis_9	-0.036649
superiorparietal_8	-0.014776
postcentral_6	-0.037124
superiortemporal_20	0.020726
inferiorparietal_5	-0.015994
precentral_26	-0.02175
precuneus_3	-0.041313
inferiorparietal_8	-0.054086
inferiorparietal_14	-0.013488
lingual_1	-0.023675
paracentral_4	-0.045945
inferiorparietal_18	0.0082024
inferiorparietal_6	-0.073686
parsopercularis_2	-0.0068861
rostralmiddlefrontal_18	-0.073686
superiortemporal_17	-0.0088138
precuneus_20	-0.061193
supramarginal_15	-0.011829
supramarginal_14	-0.0017153
precentral_20	-0.052922
lateraloccipital_21	-0.029734
lateraloccipital_14	-0.03827
inferiorparietal_11	-0.011303
supramarginal_13	-0.034961
precentral_22	-0.06349
precentral_10	0.0057806
paracentral_10	-0.057236
supramarginal_18	-0.026184
inferiorparietal_7	-0.054017
caudalmiddlefrontal_7	-0.024767
supramarginal_2	0.00056479
inferiorparietal_13	-0.073686
parsopercularis_3	-0.046725
lateraloccipital_9	-0.050667
lateraloccipital_8	-0.030706
supramarginal_16	-0.0007149
precuneus_4	0.0038384
precentral_17	-0.050714
parsopercularis_4	0.005512
superiorparietal_12	-0.061391
paracentral_7	-0.00948
superiorfrontal_17	-0.012992
lateraloccipital_15	-0.0002364
insula_10	0.001853
middletemporal_6	-0.040167
precentral_6	-0.0087311
supramarginal_3	-0.011821
rostralmiddlefrontal_14	-0.020883
inferiorparietal_3	0.07312
parstriangularis_4	0.029868
fusiform_15	-0.045266
lingual_3	-0.0087311
caudalmiddlefrontal_2	0.035917
supramarginal_7	0.029399
precentral_29	-0.038373
precuneus_19	-0.021343
rostralmiddlefrontal_9	-0.019205
superiorparietal_21	-0.020172
superiorparietal_19	-0.0020299
caudalmiddlefrontal_12	-0.0038924
superiorparietal_2	-0.056482
rostralmiddlefrontal_11	0.0052052
lingual_14	0.0036265
lateraloccipital_18	0.0097859
precentral_16	-0.0050025
precuneus_17	0.025492
inferiorparietal_1	0.041437
cuneus_3	0.00089805
precentral_13	-0.051851
precentral_32	-0.039855
precentral_5	0.01593
fusiform_6	-0.013089
cuneus_2	-0.071375
precentral_4	-0.052006
superiorparietal_11	-0.051851
precuneus_10	-0.021087
inferiorparietal_4	-0.018432
precentral_11	-0.023621
superiorparietal_6	-0.012826
superiorparietal_4	-0.018035
parstriangularis_1	0.00050274
caudalmiddlefrontal_6	0.094356
supramarginal_11	-0.018574
supramarginal_5	0.034524
caudalmiddlefrontal_8	0.019687
precentral_18	-0.0052016
precentral_31	-0.010514
lateraloccipital_3	-0.088676
precuneus_22	0.0084721
rostralmiddlefrontal_22	-0.063706
entorhinal_1	-0.033244
precentral_35	0.0037953
fusiform_17	-0.028288
inferiorparietal_12	-0.05005
postcentral_15	-0.051462
lingual_12	0.018368
precentral_1	0.03592
superiorfrontal_26	-0.026737
rostralmiddlefrontal_4	-0.070617
precentral_2	0.05032
superiorfrontal_6	0.016762
precuneus_16	-0.0068966
rostralmiddlefrontal_24	0.044662
rostralmiddlefrontal_12	0.044662
lingual_16	-0.050667
caudalmiddlefrontal_1	-0.012951
lingual_6	-0.033569
precuneus_14	-0.028281
lateraloccipital_17	-0.048181
precentral_19	-0.028592
inferiorparietal_22	-0.01078
parahippocampal_4	-0.003175
fusiform_10	-0.0068488
precuneus_6	-0.0248
inferiorparietal_19	-0.05689
lingual_15	0.01529
precentral_34	-0.011525
lingual_8	0.018389
caudalmiddlefrontal_5	0.03968
superiorparietal_28	-0.05689
superiorfrontal_15	0.039642
inferiorparietal_10	0.038932
parstriangularis_7	0.043423
parsorbitalis_1	0.0068017
paracentral_1	-0.0073548
caudalmiddlefrontal_11	-0.051106
lateraloccipital_5	-0.017355
lingual_10	-0.012921
precuneus_5	-0.010685
superiortemporal_11	-0.0016138
rostralmiddlefrontal_10	-0.02707
superiortemporal_26	-0.032998
superiortemporal_23	0.023921
precuneus_11	-0.042616
bankssts_1	0.019223
insula_9	0.059106
rostralmiddlefrontal_6	-0.042616
parahippocampal_5	-0.042616
superiorfrontal_14	-0.042616
rostralmiddlefrontal_16	0.042653
entorhinal_2	-0.0083438
superiorfrontal_7	-0.030886
lingual_9	0.038932
fusiform_5	0.011144
supramarginal_4	0.0012638
superiorfrontal_8	0.017298
bankssts_3	0.018106
precuneus_18	-0.031243
precentral_30	-0.021148
lateraloccipital_23	0.0054436
inferiorparietal_2	-0.041877
superiortemporal_25	-0.057705
superiorfrontal_34	-0.024019
lingual_2	0.026575
fusiform_4	-0.028281
supramarginal_20	0.0074103
parsopercularis_7	0.0012638
precuneus_15	0.084816
inferiortemporal_7	0.037811
postcentral_5	-0.013333
precentral_3	-0.030726
supramarginal_9	0.037291
precentral_12	-0.0052833
precuneus_7	-0.01165
lingual_7	0.019082
parsorbitalis_4	-0.010289
bankssts_5	0.035273
parstriangularis_6	-0.0004112
rostralmiddlefrontal_20	-0.0079049
lingual_4	-6.97e-05
superiorfrontal_19	-0.0050084
frontalpole_1	0.001565
superiorfrontal_18	0.079587
rostralmiddlefrontal_15	-0.007359
superiorfrontal_21	-0.0082773
caudalmiddlefrontal_4	-0.027742
superiorfrontal_2	-0.019322
parahippocampal_3	0.021521
lingual_17	-0.0085178
supramarginal_19	0.021521
precentral_8	0.019086
fusiform_1	0.0052263
precuneus_8	0.022298
lingual_11	-0.0039284
precuneus_9	0.0088782
precentral_27	0.061491
supramarginal_17	0.026025
	-0.0044848
	-0.0045304
	0.033446
	-0.0097045
	-0.0094662
	-0.017044
	-0.0046858
	0.05692
	0.052153
	0.0069419
	-0.017408
	-0.013352
	-0.024019
	0.01763
	0.027812
	-0.031954
	-0.048612
	-0.020817
	-0.014928
	0.031185
	0.015793
	0.0059732
	-0.035954
	0.074706
	0.025807
	-0.033076
	-0.085434
	-0.085434
	0.039093
	0.035062
	-0.04315
	0.079587
	-0.020828
	-0.061339
	0.09088
	-0.0093398
	0.014416
	-0.025973
	-0.064747
	0.044883
	-0.050962
	0.071858
	0.077425
	0.0097932
	0.074566
	-0.01558
	0.018159
	-0.060389
	-0.053308
	-0.018186
	-0.028864
	0.082209
	-0.0030707
	0.060128
	-0.0099979
	0.072708
	0.085851
	0.084132
	0.0030828
	0.10362
	0.084132
	0.0033352
	-0.06246
	-0.029365
	0.028627
	-0.011309
	0.030898
	0.069076
	0.038917
	0.089825
	0.0052755
	0.032246
	0.0030247
	0.018431
	0.014281
	0.041659
	-0.0001028
	0.0041153
	0.011761
	-0.015454
	0.009507
	0.019038
	0.0071057
	-0.019628
	0.034667
	0.037203
	0.023712
	0.046299
	-0.057642
	0.034172
	-0.0046565
	0.060606
	0.057824
	0.059103
	0.02094
	-0.0030947
	0.019465
	0.040498
	0.014547
	0.058971
	0.010831
	0.0054235
	0.041957
	0.050996
	0.017018
	0.060069
	0.047138
	0.01761
	0.057068
	0.072859
	0.050245
	0.070328
	0.076429
	0.093856
	0.1062
	0.085603
	-0.019145
	0.10495
	0.093266
	0.092333
	0.072434
	0.089451
	0.01335
	0.054953
	0.031182
	0.006068
	0.047386
	0.049446
	0.035775
	0.033821
	0.064415
	0.0295
	0.0019334
	0.021181
	0.040951
	0.018997
	0.022224
	-0.075122
	0.11144
	0.033008
	-0.010171
	0.027295
	0.0076779
	0.0087242
	0.0069556
	0.027178
	-0.02097
	0.053832
	0.039119
	0.0064143
	0.036817
	0.040446
	-0.0092732
	0.055507
	0.044397
	-0.0022706
	0.010828
	0.019406
	0.016395
	0.00064607
	0.035177
	0.024929
	0.025471
	0.0029812
	0.014728
	0.073738
	0.052821
	0.050578
	0.015577
	0.0024915
	-0.010438
	0.051479
	0.041516
	0.062819
	0.018535
	0.0027861
	0.028997
	0.054687
	0.044973
	0.023586
	0.021632
	0.026088
	0.048462
	0.087275
	0.10826
	0.095446
	0.051034
	0.015837
	0.062482
	0.033511
	0.0062988
	0.023921
	-0.037996
	0.14307
	0.06833
	0.065791
	-0.033116
	0.0085051
	0.067812
	0.19292
	0.056829
	0.19805
	0.012864
	-0.021913
	-0.069067
	-0.011266
	-0.043984
	0.1415

[truncated: 3 more sheets: Figure 4g, Figure S1, Figure S2]
